# Supplementary material for: Testis exposure to unopposed/elevated activin A in utero affects somatic and germ cells and alters steroid levels mimicking phthalate exposure
Source: Front Endocrinol (Lausanne). 2023 Sep 1;14:1234712. doi: 10.3389/fendo.2023.1234712 (PMC10505732; doi:10.3389/fendo.2023.1234712)
Supplement: Supplementary file 1 [file Table_1.xlsx]

## Sheet: Sheet1
	Cellular localisation of DEGs from E13.5, E15.5 and PND 0 Inha KO whole testes
	*Localisation determined from Tan, Wilkinson et al (2020) from Supplementary Table S1
	ND; not determined, GC; germ cells, SC; Sertoli cells, LC; Leydig cells, PMC; peritubular myoid cells, Stroma; stromal cells, EC; endothelial cells, Innate lymph and Macrophages
	E13.5			E15.5			PND 0
	GeneName	Localisation*		GeneName	Localisation*		GeneName	Localisation*
	1700106J16Rik	ND		5330417C22Rik	ND		4930426D05Rik	ND
	4930426D05Rik	ND		A730049H05Rik	ND		4930550L24Rik	SC
	5330417C22Rik	ND		A930007I19Rik	ND		4931429I11Rik	ND
	5730559C18Rik	ND		Aard	SC		9330175E14Rik	ND
	8030451A03Rik	ND		Acan	ND		A2m	ND
	8430419L09Rik	ND		Acss2	LC		Abcb5	ND
	9530036O11Rik	ND		Adamtsl2	ND		Abcc8	ND
	Aacs	ND		AF529169	ND		Ablim3	ND
	Aard	SC		Aldoc	GC		Adam12	ND
	Abca8a	ND		Angpt1	ND		Adamts15	ND
	Abcg4	ND		Apoc1	LC		Adamts3	ND
	Acat2	LC		Asic4	ND		Adamtsl2	ND
	Acly	LC		B3gat1	ND		Adgrf5	EC
	Acsbg1	LC		Bdh1	ND		Adgrg7	ND
	Acsl4	ND		Bend4	ND		Adk	SC
	Acss2	LC		Bmper	ND		Adnp	ND
	Adam23	ND		Bpifa6	ND		Adora1	SC
	Adamts18	ND		Bpifb4	LC		Adra1a	ND
	Adamts5	Stroma		Cables1	SC		Adrbk2	ND
	Adamtsl3	ND		Cbln1	SC		Agbl2	ND
	Adcy7	PMC		Ccl17	SC		Agt	ND
	Adh1	LC		Chdh	ND		AI480526	ND
	Adra1d	ND		Chga	ND		Aim1l	ND
	Aebp1	LC, Stroma		Chmp4c	ND		Aldoc	GC
	Agt	ND		Col9a3	ND		Amph	ND
	AI427809	LC		Cyp11b1	ND		Ankrd34b	ND
	Akr1b3	SC		Dok7	ND		Ankrd63	ND
	Akr1b7	ND		Eef2k	ND		Ano3	ND
	Alas1	LC		Epn3	ND		Aox4	ND
	Aldh1a7	LC		Fbp1	ND		Aqp12	ND
	Aldh1b1	LC		Flt3	ND		Asb2	PMC
	Aldh1l1	LC		Fshr	ND		Asb4	EC
	Aldh3b1	SC		Fst	ND		Asphd2	GC
	Aldh3b2	ND		Gdf15	SC		Aspn	Stroma
	Aldoc	GC		Gldn	ND		Astn1	ND
	Ank	ND		Gm15181	ND		Atp12a	ND
	Aox1	ND		Gm2694	SC		Atp2b2	ND
	Apoc1	LC		Gm28049	ND		Atp2b3	ND
	Apol6	ND		H2-M5	ND		Atxn7l2	ND
	Aqp1	EC		Hprt	EC		Avil	ND
	Arhgef16	T1-ProSG		Htra1	ND		Baiap3	ND
	Asb4	EC		Inha	SC		Bcas1	ND
	Ass1	LC, Stroma		Irx3	ND		Bcl3	ND
	Astn1	ND		Kcng2	SC		Bend4	ND
	Atp2a1	ND		Lect1	ND		Bmp2	LC
	Atp2b3	ND		Lzts1	ND		Brinp2	ND
	Atp6v0e2	ND		Mafa	SC		Brip1os	ND
	Avpr1a	ND		Megf10	ND		Btbd11	ND
	B3gnt3	ND		Mrap2	ND		Bzrap1	ND
	Bcl6b	EC		Nckap5	LC		Cacna1b	ND
	Best1	ND		Nt5e	SC		Cacna1c	ND
	Bmper	ND		Ntrk2	Stroma		Cacna1s	ND
	Bmx	ND		Padi2	ND		Camk1d	ND
	Bpifb4	LC		Peg10	ND		Car4	ND
	Bsn	ND		Pex5l	ND		Cartpt	ND
	C4a	ND		Pla2g1b	LC		Casp14	ND
	C4b	LC		Pla2g2f	ND		Cbfa2t3	SC
	C7	ND		Plbd1	ND		Ccdc67	ND
	C77370	ND		Plp1	SC		Ccl17	SC
	Cables1	SC		Pnmt	SC		Ccne2	ND
	Capn9	ND		Prrt3	ND		Cdhr1	ND
	Car12	ND		Psd	ND		Cdhr5	LC
	Car5b	ND		Ptges	SC		Cebpb	LC
	Caskin1	ND		Rab7b	ND		Cecr2	GC
	Ccdc160	SC		Rhpn1	ND		Cela1	LC
	Ccl17	SC		Rnf19b	ND		Celf6	ND
	Cd36	LC		Rps13-ps1	ND		Cfap57	ND
	Cd40	ND		Rps15a-ps6	ND		Chac2	ND
	Cdc42ep2	Stroma		Sct	LC, Stroma		Chat	ND
	Cdhr5	LC		Sel1l3	SC		Chdh	ND
	Cdk18	ND		Sh2b2	ND		Chrdl1	ND
	Cdkn1c	LC		Shisa8	SC		Chrnb2	ND
	Cebpa	LC		Shtn1	SC		CK137956	ND
	Cemip	ND		Slc38a5	SC		Clca3a1	LC, PMC
	Ces1d	LC		Slc45a3	LC		Cldn18	ND
	Chdh	ND		Sox10	ND		Clec4n	Macrophage
	Chga	ND		Stambpl1	ND		Cln3	GC
	Chmp4c	ND		Star	LC		Cmbl	LC
	Chn2	ND		Steap3	ND		Cmpk2	LC
	Chrm3	ND		Stra8	GC		Cnga1	ND
	Chrna4	ND		Tbx1	ND		Cngb1	ND
	Chrna7	ND		Tnnc1	ND		Cnih3	ND
	Cited1	SC		Trpv3	ND		Cnnm1	ND
	Cited2	SC		Ubxn10	ND		Cntnap2	ND
	Ckb	ND		Zfyve28	ND		Coch	ND
	Cldn11	SC					Col28a1	ND
	Cldn5	EC					Col4a3	PMC
	Clec1b	ND					Col4a4	PMC
	Clps	LC					Cp	ND
	Clstn3	ND					Cpa4	ND
	Clu	SC					Cplx3	ND
	Cmbl	LC					Cpn1	ND
	Cntn3	ND					Cpne7	ND
	Cobll1	ND					Crhr1	LC
	Col4a4	PMC					Crispld1	PMC
	Colec11	ND					Crmp1	ND
	Corin	ND					Crybb1	ND
	Cpa1	ND					Cst12	SC
	Cpa2	ND					Cttnbp2	ND
	Cpne7	ND					Cxcl14	ND
	Crhr1	LC					Cycs	SC
	Crispld1	PMC					Cyp11b1	ND
	Crispld2	ND					Cyp21a1	ND
	Cst8	LC					D030068K23Rik	ND
	Cst9	SC					D930020B18Rik	ND
	Ctnna2	ND					Dab1	ND
	Ctrb1	ND					Defa24	ND
	Ctsf	LC					Dll1	ND
	Cx3cl1	ND					Dmrtb1	ND
	Cyp11a1	LC					Dnah10	ND
	Cyp17a1	LC					Dnah17	ND
	Cyp4f13	ND					Dnajc6	ND
	Cyp51	LC					Dpep1	ND
	D430041D05Rik	ND					Drd2	ND
	Dact2	ND					Dscaml1	ND
	Dbi	SC					Dusp15	SC
	Dct	ND					Dusp26	ND
	Defb19	SC					E130114P18Rik	ND
	Dhcr24	ND					Elavl3	ND
	Dhcr7	LC					Epha10	ND
	Dhdh	LC					Ephx1	LC
	Dhrs7	SC					Eppin	ND
	Dleu7	PMC					Erich3	ND
	Dlgap1	ND					Ern2	ND
	Dmrta1	ND					Esx1	ND
	Dnah2	ND					Fam160a1	ND
	Dnah2os	LC					Fam183b	ND
	Dnali1	SPC					Fam20c	ND
	Dock8	ND					Fam217a	ND
	Dtx1	SC					Fbln1	Stroma
	Dusp15	SC					Fbxl16	ND
	Ebp	LC					Fbxo2	ND
	Echdc1	ND					Fgfr3	ND
	Efhd1	SC					Fgl2	PMC
	Elfn1	ND					Fibin	ND
	Elovl3	ND					Flywch2	ND
	Elovl5	LC					Fndc3c1	ND
	Elovl6	LC					Foxl2	ND
	Enpp2	ND					Fshr	ND
	Ephx1	LC					Fst	ND
	Etd	SC					Fstl3	SC
	Exoc3l2	SC					Fstl5	ND
	Extl1	ND					Gabra5	ND
	F420014N23Rik	ND					Gabrb3	ND
	Fads1	LC					Gabrg3	ND
	Fads2	LC					Gad1	ND
	Fads6	ND					Gbp3	ND
	Fah	ND					Gbp4	ND
	Fam129a	LC					Gckr	ND
	Fam189a1	ND					Gdap1	ND
	Fam19a2	ND					Gdf15	SC
	Fam222a	LC					Gm10053	SC
	Fbln2	SC					Gm10108	ND
	Fbp1	ND					Gm12387	ND
	Fbxo32	PMC					Gm13242	ND
	Fbxo44	ND					Gm15181	ND
	Fcho1	ND					Gm15428	ND
	Fdft1	LC					Gm25835	ND
	Fdps	LC					Gm27000	ND
	Fdx1	LC					Gm27343	ND
	Fdxr	SC					Gm32391	ND
	Fgf10	ND					Gm3376	ND
	Fgf13	ND					Gm3571	ND
	Fgf18	ND					Gm4285	ND
	Fhl1	SC					Gm8355	ND
	Fli1	EC					Grid1	ND
	Fndc5	SC					Grin3a	ND
	Folr1	SC					Gys2	ND
	Foxa3	ND					Hap1	ND
	G430095P16Rik	ND					Hcn3	ND
	Gabra1	ND					Hcrtr1	ND
	Gap43	ND					Hes3	ND
	Gatm	SC					Hid1	ND
	Gdf6	ND					Hmox1	GC
	Gfod1	ND					Hprt	EC
	Gfra2	ND					Hs3st4	ND
	Gja4	ND					Hsd17b1	SC
	Gja5	ND					Hsf4	ND
	Gm12138	ND					Hspb8	ND
	Gm12892	ND					Ifi203	EC
	Gm13052	ND					Ifi27l2a	Macrophage
	Gm13502	ND					Ifih1	ND
	Gm15181	ND					Ifit3b	ND
	Gm15543	ND					Ifitm3	ND
	Gm16559	ND					Igdcc3	ND
	Gm2420	ND					Igf2bp1	GC
	Gm26725	ND					Iglon5	ND
	Gm2694	SC					Iigp1	ND
	Gm28382	ND					Il17rb	ND
	Gm29397	ND					Ina	GC
	Gm2a	SC					Inha	SC
	Gm3571	ND					Insl3	LC
	Gm38158	ND					Irf7	ND
	Gm38312	ND					Irf8	LC
	Gm4912	ND					Irs4	ND
	Gm5424	ND					Irx3	ND
	Gm5873	ND					Isg15	EC
	Gm6736	ND					Itgbl1	ND
	Gm6781	ND					Jag2	EC
	Gm8163	ND					Jakmip2	ND
	Gpr137b	macrophage					Jph3	ND
	Gprc5a	ND					Kcne1	ND
	Gramd1b	LC					Kcnj15	ND
	Grin2c	ND					Kcnj3	ND
	Gsg1l	LC					Kcnn1	ND
	Gsta2	LC					Kcnn3	ND
	Gsta3	SC					Kcnq2	ND
	Gstm6	SC					Kcnt2	ND
	H2-Aa	ND					Klhdc7a	ND
	Hao2	LC					Klhl14	ND
	Hapln3	ND					Klhl30	ND
	Has2	ND					Klk13	ND
	Has3	ND					Kpna7	ND
	Hck	macrophage					Krt25	ND
	Hcn3	ND					Krt79	ND
	Hdc	ND					Krt84	ND
	Hmgb1-ps3	ND					Krtap17-1	ND
	Hmgcr	LC					Lamp5	ND
	Hmgcs1	LC and Stroma					Larp1b	GC
	Hmgcs2	LC and Stroma					Layn	ND
	Hoxa7	ND					Lect1	ND
	Hoxa9	ND					Lefty2	LC
	Hoxc10	ND					Leng8	ND
	Hoxc9	ND					Lgals3bp	ND
	Hs3st1	ND					Lhcgr	LC
	Hsd17b7	LC					Lhx5	ND
	Hsd3b1	LC					Lims2	ND
	Hsd3b6	ND					Lin7a	ND
	Hspa12a	LC					Lingo2	ND
	Hspa1a	ND					Lonrf2	ND
	Hspa1b	ND					Lrrc9	ND
	Hspb1	SC					Lrrtm3	ND
	Hspb8	ND					Lrtm2	ND
	Hspd1	LC					Lvrn	ND
	Hspe1	GC					Mark1	ND
	Htra3	Stroma					Mast1	ND
	Idh1	LC					Meg3	Stroma
	Idi1	LC					Megf10	ND
	Igdcc3	ND					Mfsd2a	ND
	Igsf11	ND					Mgat5b	ND
	Il4ra	ND					Mipol1	ND
	Inha	SC					Mlip	ND
	Inhba	Stroma					Mmd2	SC
	Insc	ND					Mndal	EC
	Insig1	GC					Mobp	ND
	Insl3	LC					Mpped1	ND
	Iqgap2	LC					Mroh2a	ND
	Irf8	LC					Msc	ND
	Itga6	SC					mt-Nd6	ND
	Itga8	ND					Muc3a	ND
	Itih2	ND					Myh1	ND
	Itih5	Stroma					Myh3	ND
	Jak3	LC					Myh6	ND
	Kcnd1	ND					Myo15	ND
	Kcng4	ND					Myo5b	ND
	Kcnj16	ND					Myoc	ND
	Kcnj2	ND					Myom2	ND
	Kcnj3	ND					Nalcn	ND
	Kcnk12	ND					Ncan	ND
	Kcnk3	LC					Nebl	ND
	Kcnt1	ND					Nefh	GC
	Kctd14	SC					Nell1	ND
	Kif19a	ND					Nhlh2	ND
	Kif21b	PMC					Nog	ND
	Klhl14	ND					Npl	SC
	Klhl30	ND					Npy1r	ND
	Klk1	ND					Nr1d1	ND
	Krtcap3	GC					Nr2e1	ND
	Ldlr	Stroma					Nrap	ND
	Lect1	ND					Nrn1	Stroma
	Lhcgr	LC					Nrxn1	ND
	Lipg	LC					Nup62cl	GC
	Lppr4	ND					Oas2	ND
	Lrp4	ND					Oasl1	ND
	Lrrc17	Stroma					Oasl2	ND
	Lss	LC					Obsl1	SC
	Lynx1	ND					Olah	ND
	Mageb18	ND					Omp	ND
	Mal	ND					P2rx7	ND
	Mapt	LC					P2ry6	Macrophage
	Mc2r	ND					Pag1	ND
	Mcf2l	EC					Pax5	ND
	Mdga2	ND					Pbk	SC
	Me1	SC					Pcsk1n	GC
	Mecom	EC					Pde11a	ND
	Megf10	ND					Pde8b	LC
	Mfsd7c	ND					Pdyn	ND
	Mgarp	SC					Pfkp	ND
	Mgat4c	ND					Pgbd5	LC
	Mlkl	ND					Phex	ND
	Mob4	LC					Phf21b	ND
	Mpv17l2	LC					Phkg2	ND
	Mrap	LC					Pitx1	ND
	Mrap2	ND					Pla2g1b	LC
	Ms4a10	LC					Pla2g2f	ND
	Msmo1	LC					Pla2g4d	ND
	Mvd	LC					Plac8	ND
	Mvk	LC					Plekhg4	ND
	Mybphl	ND					Plp1	SC
	Myrip	ND					Plvap	EC
	Ncam1	ND					Pnmt	SC
	Nckap5	LC					Pola1	ND
	Ndrg2	Stroma					Ppp1r3b	ND
	Nos3	EC					Prtg	ND
	Nppc	LC					Ptgr1	SC
	Npy	ND					Ptpn5	ND
	Nqo1	ND					Ptprt	ND
	Nrip2	ND					Rab2b	ND
	Nrn1	Stroma					Rab36	ND
	Nsdhl	LC					Rarres1	SC
	Nt5e	SC					Rassf5	ND
	Nts	ND					Rec8	ND
	Ntsr1	ND					Rem2	ND
	Nup62cl	GC					Ren1	LC
	Nupr1	ND					Rhox8	SC
	Obsl1	SC					Rhpn1	ND
	Oca2	LC					Rims1	ND
	Osgin1	LC					Rnf208	ND
	Oxtr	LC					Rnf43	ND
	P2ry14	ND					Ropn1l	GC
	Paqr5	ND					Rorc	ND
	Paqr9	ND					RP23-106D12.1	ND
	Parp10	ND					Rprml	Stroma
	Pax2	ND					Rragd	GC
	Pcbp3	ND					Rtn1	ND
	Pcdh8	ND					Rtp4	EC
	Pcyt2	LC					Rundc3a	ND
	Pde8b	LC					Scg3	ND
	Pdyn	ND					Scn10a	ND
	Per2	ND					Scn8a	ND
	Pgbd5	LC					Scnn1b	ND
	Pgm5	ND					Scx	SC
	Pknox2	PMC					Sema4g	ND
	Pla2g1b	LC					Serpina9	ND
	Pla2g2f	ND					Sfmbt2	GC
	Plin1	LC					Sh3bgr	ND
	Pmvk	LC					Shbg	SC
	Pnmt	SC					Shisa9	ND
	Pon3	LC					Shox2	ND
	Por	ND					Sim2	ND
	Ppm1e	ND					Six2	ND
	Ppp1r14a	LC, Stroma					Slc10a4	ND
	Ppp1r14c	ND					Slc24a5	SC
	Ppp1r3d	ND					Slc26a5	ND
	Pqlc1	EC					Slc26a7	ND
	Prex2	EC					Slc29a4	ND
	Prkar2b	LC					Slc37a1	ND
	Prkcb	ND					Slc47a1	ND
	Prlr	LC, Stroma					Slc52a3	SC
	Proser2	ND					Slfn4	ND
	Prr15	ND					Slit1	ND
	Prss35	LC, Stroma					Snap91	ND
	Ptpn5	ND					Snhg11	GC
	Ptpro	ND					Soga3	ND
	Rab7b	ND					Sostdc1	Stroma
	Rapgef4	ND					Sox3	GC
	Rasd1	PMC					Spata31d1a	ND
	Rasgrp1	ND					Spin2c	ND
	Rasl12	SC					Srrm4	ND
	Rassf4	Macrophage					Sspo	ND
	Reep6	ND					St3gal4	SC
	Relt	ND					St8sia3	ND
	Ren1	LC					Stac	ND
	Rgs16	EC					Stk32a	ND
	Rgs8	ND					Sult1c1	ND
	Rhcg	ND					Supt3	ND
	Rhpn1	ND					Sv2c	ND
	Rims4	ND					Syndig1l	ND
	Rmdn2	SC					Syt15	ND
	Rnf144b	ND					Sytl3	ND
	Rnf150	ND					Tbx19	ND
	Rnf165	ND					Tbx5	ND
	Rnf222	ND					Tcerg1l	ND
	Rorc	ND					Tcp11l1	ND
	RP24-142B15.2	ND					Tdrd6	ND
	Rragd	GC					Thbs2	ND
	Rtn1	ND					Tle2	LC
	Rxfp2	ND					Tm7sf2	LC
	Samd5	ND					Tmem114	SC
	Sc5d	LC					Tmem145	ND
	Scarb1	LC					Tmem221	ND
	Scd1	LC					Tmem28	ND
	Scly	ND					Tmem59l	GC
	Scpep1	LC					Tmod2	ND
	Sct	LC, Stroma					Tnfrsf23	ND
	Sel1l3	SC					Tph2	ND
	Sema4a	ND					Tppp3	Stroma
	Serpina3g	ND					Trim46	ND
	Serpini1	ND					Trim67	ND
	Sez6l2	LC					Trpa1	ND
	Sh2b2	ND					Trpv3	ND
	Sh2d4a	SC					Ttc9b	ND
	Sh3gl2	SC					Ugt1a6b	ND
	Shh	ND					Ugt1a7c	ND
	Shisa3	ND					Unc5a	ND
	Shisa7	ND					Unc5d	ND
	Shisa8	SC					Unc79	ND
	Shtn1	SC					Unc80	ND
	Siglece	ND					Upk1a	ND
	Six3os1	ND					Ush1g	ND
	Slc25a35	LC					Vtn	ND
	Slc2a6	ND					Vwf	EC
	Slc30a2	LC					Wfikkn1	ND
	Slc45a3	LC					Wnk2	ND
	Slc47a2	ND					Wnt2	ND
	Slc6a15	ND					Wnt3	ND
	Slc7a10	ND					Xaf1	EC
	Slit1	ND					Xlr4a	ND
	Slitrk1	ND					Zbtb20	SC
	Smoc1	LC					Zfp36l3	ND
	Smpx	SC					Zfp599	ND
	Sod3	Stroma
	Sox7	EC
	Sphkap	ND
	Spink4	ND
	Spock2	SC
	Sptb	LC
	Sqle	LC, Stroma
	St8sia5	ND
	Star	LC
	Stard4	ND
	Stk32a	ND
	Sugct	ND
	Susd3	SC
	Syn3	ND
	Synm	ND
	Tac2	ND
	Tbx22	ND
	Tbxa2r	LC
	Thsd7a	ND
	Tie1	EC
	Timp1	LC
	Tlcd1	LC
	Tm7sf2	LC
	Tmem114	SC
	Tmem132d	ND
	Tmem205	LC
	Tmem252	ND
	Tmem35	ND
	Tmem53	ND
	Tmem62	ND
	Tmprss6	LC
	Tnik	ND
	Tnnc1	ND
	Tnni3	SC
	Tob1	LC
	Tox	ND
	Trim7	ND
	Trpv3	ND
	Tst	SC
	Ttc34	GC
	Ttyh1	SC
	Tulp2	SC
	Txk	Innate Lymph
	Txndc2	ND
	Ush1g	ND
	Vegfc	ND
	Vnn1	SC
	Vsig1	ND
	Vsnl1	LC
	Wdfy1	ND
	Wfdc1	Stroma
	Xdh	ND
	Zar1	ND
	Zcchc16	ND
	Zfp459	ND
