# Supplementary material for: Testis exposure to unopposed/elevated activin A in utero affects somatic and germ cells and alters steroid levels mimicking phthalate exposure
Source: Front Endocrinol (Lausanne). 2023 Sep 1;14:1234712. doi: 10.3389/fendo.2023.1234712 (PMC10505732; doi:10.3389/fendo.2023.1234712)
Supplement: Supplementary file 2 [file Table_2.xlsx]

## Sheet: Upstream regulators_E13.5
Supplementary Table 2
Upstream regulators (identified using Ingenuity Pathway Analysis) in E13.5 Inha WT and KO mouse testes
© 2000-2023 QIAGEN. All rights reserved.
Upstream Regulator	Expr Fold Change	Molecule Type	Predicted Activation State	Activation z-score	p-value of overlap	Target Molecules in Dataset
SCAP	-0.296	other	Inhibited	-4.563	3.86e-18	ACSL4,ACSS2,ALDOC,CYP51A1,DHCR7,FADS2,FDPS,HMGCR,HMGCS1,HMGCS2,IDI1,INSIG1,LDLR,LSS,MSMO1,MVD,NSDHL,PCSK9,SC5D,SCD,THRSP,TM7SF2
CG		complex	Inhibited	-3.521	1.77e-17	8030451A03Rik,ACSS2,Akr1b7,BCAT1,BTC,C1R,C1RL,C4A/C4B,CEBPA,CLDN11,CLU,CX3CL1,CYP11A1,CYP17A1,CYP51A1,DHCR7,ENPP2,FHL1,GNRH1,HAS2,HLA-A,HMGCR,HMGCS1,HSD17B7,HSD3B1,HSD3B2,IL17RB,INHA,INHBA,KCNJ3,LDLR,LHCGR,LSS,MEGF10,MVD,NIBAN1,NTS,OXTR,PDYN,PPP1R14A,PRLR,PTGFR,RASD1,SCARB1,SRD5A2,STAR,TDRD5,TIMP4,WNT2
SREBF2	-0.494	transcription regulator	Inhibited	-4.475	2.29e-17	ACSS2,ALDOC,CYP51A1,DHCR7,FADS2,FDPS,HMGCR,HMGCS1,IDI1,INSIG1,LDLR,LSS,MSMO1,MVD,NPC1L1,NSDHL,PCSK9,SC5D,SCD,STAR,THRSP,TM7SF2
MAP2K5	0.068	kinase	Inhibited	-4.082	1.69e-16	ACSS2,ALDOC,CYP51A1,DHCR7,FDPS,HMGCR,HMGCS1,HSD17B7,IDI1,INSIG1,LDLR,LSS,MSMO1,MVD,NSDHL,TH,TM7SF2
SREBF1	-0.298	transcription regulator	Inhibited	-4.54	6.37e-16	ACSL4,ACSS2,ADH1C,ALDOC,CCL17,CEBPA,CYP51A1,DHCR7,FADS2,FBXO32,FDPS,HMGCR,HMGCS1,HSPA1A/HSPA1B,IDI1,INSIG1,KLK3,LDLR,LSS,MSMO1,MVD,NSDHL,NUPR1,PCSK9,PLA2G3,RETREG1,SC5D,SCARB1,SCD,SEZ6L2,STAR,THRSP,TM7SF2
MFSD2A	0.038	transporter	Activated	2.897	2.55e-15	ACSL4,ALDOC,CYP51A1,DHCR7,FADS2,IDI1,INSIG1,LDLR,LSS,MVD,RHO,SCD
(-)-norephedrine		chemical drug	Inhibited	-3.162	3.24e-14	CYP51A1,DHCR7,FDPS,HMGCR,HMGCS1,IDI1,LDLR,LSS,MSMO1,MVD
L-triiodothyronine		chemical - endogenous mammalian	Inhibited	-4.022	3.53e-14	AGT,APOC2,ATP8B4,C4A/C4B,CD36,CEBPA,CLU,CXCL14,CYP11A1,CYP17A1,CYP51A1,ELOVL3,ENPP2,FDPS,Gm3411 (includes others),HMGCR,HMGCS1,HSD17B7,IDI1,INHA,ITIH3,KRT17,LDLR,LHCGR,LSS,ME1,MRAP,MSMO1,MVD,NPY,OXTR,PITX3,RARRES1,RASGRP1,REN,RET,RGS16,SCD,SHH,SLAMF9,STAR,TH,THRB,THRSP
cholesterol		chemical - endogenous mammalian	Activated	2.91	2.1e-13	ACSS2,AGT,CASP1,CES1,DHCR7,EPHX1,FDPS,GRIN1,GSTA5,HMGCR,HMGCS1,IDI1,INHBA,INSIG1,LDLR,MAPT,ME1,MSMO1,NPC1L1,NSDHL,PCSK9,RGS16,SAA1,SC5D,SCARB1,SCD,SHH,TM7SF2
POR	-0.642	enzyme	Activated	3.777	4.36e-13	BTC,CD36,CYP17A1,CYP51A1,DHCR7,ELOVL3,FADS2,FDPS,GSTA5,HLA-A,HMGCR,HMGCS1,HSD3B1,IDI1,INSIG1,LDLR,LSS,MSMO1,MVD,NSDHL,SC5D,SCD,Slco1a4,TM7SF2
NR5A1	-0.39	ligand-dependent nuclear receptor	Inhibited	-3.325	6.74e-13	Akr1b7,ANGPT2,C4A/C4B,CYP11A1,CYP11B2,CYP17A1,CYP21A2,HSD3B2,INHA,INSL3,LHCGR,MC2R,PNMT,SCARB1,STAR,TH
NPPB		other	Activated	2.939	1.14e-12	CASP1,CYP11B2,FDX1,HMGCR,HMGCS1,HSD3B1,IDI1,LDLR,LSS,MSMO1,SCARB1,STAR
INSIG1	-1.179	other	Activated	3.463	1.19e-12	ACSL4,ACSS2,Apoc1,CCL17,CYP51A1,DHCR7,FADS2,FDPS,HMGCR,HMGCS1,HMGCS2,IDI1,IRF8,LDLR,LHCGR,LSS,SCARB1,SCD,TM7SF2
GATA6	0.011	transcription regulator		-0.926	2.05e-12	C1R,C4A/C4B,CITED1,CLEC10A,CYP11A1,CYP11B2,CYP17A1,CYP21A2,DPPA4,FOXA3,HSD3B1,HSD3B2,IRF8,KRT17,LHCGR,MC2R,PAX2,PPP1R14A,SCD,SFTPC,SHH,STAR,THRSP,TNNC1,WNT2
testosterone		chemical - endogenous mammalian	Inhibited	-2.616	2.1e-12	4930486L24Rik,Abca8a,Akr1b7,CLU,COX6A2,CRHR1,CRHR2,CST8,CYP11A1,CYP51A1,FBXO32,GNRH1,HDC,HMGCR,HMGCS2,HSD3B2,HSPA1A/HSPA1B,INHBA,INSL3,KLK3,LHCGR,MAL,NGF,NKX3-1,NPY,PDYN,PRLR,REN,SHH,SRD5A2,SSTR2,SSTR3,STAR,TUBB3
isoquercitrin		chemical drug	Inhibited	-2.985	2.64e-12	CYP51A1,DHCR7,FDPS,HMGCR,HMGCS2,INSIG1,LDLR,MSMO1,SC5D
SH3TC2	0.033	other	Inhibited	-3.317	5.89e-12	CYP51A1,DHCR7,FDPS,HMGCR,HMGCS1,HSD17B7,IDI1,LSS,MVD,NSDHL,SC5D
bucladesine		chemical toxicant	Inhibited	-2.93	7.82e-12	ALDH3A1,C1QL1,CHGA,CLU,CYP11A1,CYP11B2,CYP17A1,CYP21A2,EOMES,FDX1,GAP43,GNRH1,HAS2,HMGCR,HS3ST1,HSD3B1,HSD3B2,IRF8,LDLR,MOS,NGF,PADI4,PDE4C,PDE8B,RET,RGS16,SCARB1,SFTPC,Slco1a4,ST8SIA5,STAR,TH
HMG20A	0.028	transcription regulator	Inhibited	-3.3	1.21e-11	ACSS2,ALDOC,CLU,CX3CL1,CYP51A1,DHCR7,FADS2,FDPS,HMGCR,HMGCS1,HSD17B7,INHBA,LDLR,LSS,MVD,NIBAN1,NSDHL,RGS16
MAPK7	-0.04	kinase	Inhibited	-3.988	1.61e-11	ACSS2,ALDOC,CYP51A1,DHCR7,FDPS,HMGCS1,HSD17B7,IDI1,INSIG1,LDLR,LSS,MSMO1,MVD,NSDHL,TH,TM7SF2
RBPJ	0.075	transcription regulator	Inhibited	-2.548	1.85e-11	ALDOC,CELA1,CLU,CPA1,CTRB2,CYP11A1,DHCR7,FADS2,FDPS,FGF18,HAS2,HSD17B7,INHA,INHBA,IRF8,MVD,NGF,REN,RORC,SLAMF9,SLC25A35,SLC2A6,STAR,TM7SF2
QKI	0.05	other	Inhibited	-3.957	3.35e-11	C1R,CD36,CYP51A1,DHCR7,FDPS,HMGCR,HMGCS1,HSD17B7,IDI1,LSS,MSMO1,MVD,NSDHL,SC5D,SCD,TM7SF2
INSR	0.08	kinase	Inhibited	-3.287	3.41e-11	ACSL4,Akr1b7,AQP1,CD36,CEBPA,COX6A2,CYP11A1,CYP51A1,DHCR7,DPPA4,EOMES,EVX1,FBP1,FDPS,FHL1,HMGCR,HMGCS1,HOXA1,HOXA9,HSD17B7,HSD3B2,IDI1,INSIG1,LSS,MSMO1,MVD,MYOM2,NGF,NSDHL,NTS,PAX2,PLA2G1B,RGS16,SC5D,SCARB1,SCD,SEZ6L2,STAR,TUBB3
PROM1	0.43	other	Activated	3	4.53e-11	DHCR7,FDPS,HMGCS1,IDI1,INSIG1,LSS,MVD,NSDHL,TM7SF2
elaidic acid		chemical - endogenous mammalian	Inhibited	-3.961	6.71e-11	ACSL4,AOX1,CEBPA,CYP51A1,DHCR7,FDPS,HMGCR,HMGCS1,HSD17B7,IDI1,LDLR,LSS,NSDHL,PCSK9,SC5D,SCD
TARDBP	0.141	transcription regulator	Inhibited	-3.039	7.13e-11	CD36,CYP51A1,DHCR7,FDPS,HLA-A,HMGCR,HMGCS1,IDI1,INSIG1,LDLR,LSS,MVD,MYRIP,NSDHL,NUPR1,PCSK9,SC5D,SULT4A1
DIO3	0.11	enzyme		1.953	7.84e-11	4930595M18Rik,CLDN11,CYP11A1,DCT,EPPIN-WFDC6,FOXQ1,GSTA5,HLA-A,HSD3B1,INHBA,IRF8,ITIH3,KCNC2,KCNJ3,LPAR3,PNMT,PRLR,PTPRR,SHH,Slc47a2,SPRN
lysophosphatidylcholine		chemical - other	Inhibited	-3.742	8.91e-11	CD36,CYP51A1,DHCR7,FADS2,HMGCR,HMGCS1,INSIG1,LDLR,LSS,MSMO1,MVD,NSDHL,SCARB1,SCD,TM7SF2
ezetimibe		chemical drug	Inhibited	-2.2	1.73e-10	CEBPA,CYP51A1,DHCR7,FDPS,HMGCR,HMGCS1,IDI1,LDLR,MVD,PCSK9,SCD
TO-901317		chemical reagent		-1.886	1.87e-10	ADH1C,Akr1b7,ALAS1,Apoc1,APOC2,CASP1,CYP11A1,CYP2F1,DHCR7,ELOVL3,EPHX1,FADS2,FBP1,FDPS,GSTA5,HMGCS2,HSD3B1,LDLR,PCSK9,RDH16,SCARB1,SCD,STAR,THRSP
NR5A2	-0.239	ligand-dependent nuclear receptor	Inhibited	-3.395	2.36e-10	Akr1b7,CCL28,CELA1,CPA1,CYP11A1,CYP11B2,CYP17A1,CYP21A2,HMGCR,HSD3B2,Hspa1b,INHA,KLK3,LDLR,NR1H4,SAA1,SCARB1,STAR
l-asparaginase		biologic drug	Activated	3.499	2.36e-10	CYP51A1,DHCR7,FDPS,HMGCR,HMGCS1,IDI1,INSIG1,LDLR,MSMO1,MVD,NIBAN1,NSDHL,NUPR1,PCSK9,SAA1,THRSP,TM7SF2
dihydrotestosterone		chemical - endogenous mammalian		-0.809	2.76e-10	ADH1C,AGT,Akr1b7,ALAS1,AQP1,ATP2A1,C4A/C4B,CASP1,CD36,CEBPA,CLU,COBLL1,CST8,CX3CL1,CYP11A1,CYP17A1,FBXO32,FOXQ1,GAP43,GNRH1,HLA-A,HMGCR,HSD3B2,HSPA1A/HSPA1B,IL17RB,INSL3,KLK3,LDLR,ME1,MYRIP,NKX3-1,OXTR,PDYN,PER2,PRLR,PRUNE2,REN,SCD,SFTPC,SRD5A2,STAR
forskolin		chemical toxicant	Inhibited	-2.498	5.04e-10	ADGRA1,Akr1b7,ALDH3A1,ALDOC,C1QL1,CLU,CRHR1,CYP11A1,CYP17A1,CYP21A2,DCT,DHCR7,FDX1,GAP43,GNRH1,HAS2,HSD17B7,HSD3B1,HSD3B2,HSPA1A/HSPA1B,INHA,INHBA,KLK3,LHCGR,MSMO1,NGF,NKX3-1,NPY,OCA2,OXTR,PDE4C,PDYN,PRKAR2B,REN,RET,SCARB1,SCD,SLC7A11,Slco1a4,SSTR2,SSTR3,STAR,TH,THRSP
pitavastatin		chemical drug	Inhibited	-3.095	5.09e-10	CD36,CYP51A1,FDPS,HMGCR,HMGCS1,IDI1,LSS,MVD,PCSK9,SCARB1
chloropromazine		chemical drug	Inhibited	-2.219	5.73e-10	DHCR7,FADS2,FDPS,HMGCR,HMGCS1,IDI1,LDLR,LSS,MSMO1,SC5D,SCD
HTT	0.064	transcription regulator		0.03	1.28e-09	ADAM23,AGT,ALDOC,AQP1,ATP2B3,C1R,CA12,CASP1,CDH8,CDHR5,CEBPA,CHAT,COX6A2,CX3CL1,CYP51A1,DHCR7,ECRG4,ENPP2,FDPS,FHL1,GAP43,GNRH1,GRIN1,GRIN2C,GSTA5,HMGCR,HMGCS1,Hspa1b,KCNK3,LDLR,NPY,NTS,PER2,PTPN5,RGS16,SCN4B,ST8SIA5,SYN1,TH,THRB,THRSP,VSNL1
GATA4	0.111	transcription regulator		-1.68	1.52e-09	CA12,CORIN,COX6A2,CYP11A1,CYP11B2,CYP17A1,CYP21A2,EPHX1,FGF16,GJA5,HAO2,HSD3B1,HSD3B2,INHA,INHBA,IRF8,KLK3,KRT17,LHCGR,MC2R,PAX2,SFTPC,STAR,TNNC1
dexamethasone		chemical drug		0.025	1.76e-09	ACSL4,ACSS2,ADGRF4,AGT,Akr1b7,ALAS1,ALDH1B1,ALDH1L1,APOL6,AQP1,BMX,CARD9,CCL17,CD36,CEBPA,CES1,CHAT,CHGA,CLU,CMPK2,CRHR1,CRHR2,CTRB2,CX3CL1,CXCL14,CYP11A1,CYP11B2,CYP21A2,CYP51A1,DCT,ELOVL3,ERN2,EYA2,FBP1,FBXO32,FDX1,FOXQ1,GAP43,GNRH1,HLA-A,HSD17B7,IL17RB,INHBA,IRF8,ISL2,KCNK3,KRT17,LDLR,LSS,ME1,MGAM,NGF,NIBAN1,NKX3-1,NPPC,NPY,NTS,OCA2,OXTR,P2RY14,PCSK9,PER2,PGC,PLIN1,PNMT,PRKAR2B,RARRES1,RASD1,R…
C4BP		complex	Inhibited	-2.449	1.93e-09	CYP51A1,HMGCR,HMGCS1,IDI1,MSMO1,MVD
cyclic AMP		chemical - endogenous mammalian	Inhibited	-2.93	2.21e-09	Akr1b7,CEBPA,CHGA,CYP11A1,CYP11B2,CYP17A1,CYP21A2,DCT,EVX1,GAP43,INHA,INHBA,LHCGR,NGF,OPRD1,PNMT,PRKAR2B,PRLR,REN,RORC,SCARB1,STAR,TH,THRSP
IFT88	-0.017	other	Activated	2.096	3.34e-09	CEBPA,CYP51A1,FDPS,HMGCR,HMGCS1,IDI1,LSS,MVD,NSDHL,SHH
LHCGR	-4.233	G-protein coupled receptor		-1.39	3.34e-09	CYP11A1,CYP11B2,CYP17A1,GNRH1,HSD3B2,INHA,INSL3,LHCGR,PRLR,STAR
HSD17B1	0.77	enzyme		0	3.52e-09	CYP11A1,CYP17A1,HSD17B7,LHCGR,STAR
Mamld1	-0.133	other	Inhibited	-2.236	3.52e-09	CYP11A1,CYP17A1,HSD3B2,INSL3,STAR
NR1I2		ligand-dependent nuclear receptor		-1.465	3.98e-09	ADH1C,ALAS1,Apoc1,APOC2,APOF,CD36,CEBPA,CES1,DHCR7,GSTA5,HBE1,HMGCS1,HMGCS2,HSD3B2,INSIG1,NPC1L1,NR1H4,SCARB1,SCD,Slco1a4
CREB1	0.237	transcription regulator		-0.641	4.01e-09	Abca8a,ADGRA1,ALAS1,Asphd1,CDH8,CEBPA,CHGA,CYP11A1,CYP51A1,GAP43,HAS2,HLA-A,HMGCR,HMGCS1,IDI1,INHA,INHBA,KIAA1549L,LDLR,LSS,MGAT4C,MSMO1,MVD,NPY,NTSR1,PDYN,PER2,PNMT,PTPRR,REN,SCD,SCN3B,SHTN1,SPHKAP,STAR,TH
IGF1	0.126	growth factor	Inhibited	-3.729	5.15e-09	Abca8a,ACSS2,ANGPT2,ATP2A1,ATP2B3,C4A/C4B,CHAT,CHGA,CLU,CYP11A1,CYP17A1,FBXO32,GAP43,GNRH1,GRIN1,HDC,HMGCR,HSD3B1,HSPA1A/HSPA1B,Hspa1b,INHA,INSL3,LHCGR,MAPT,MC2R,NUPR1,PDYN,PITX3,PPP1R14A,PRLR,SCD,STAR,SYN1,TH,THRSP,TNNC1,TUBB3
beta-estradiol		chemical - endogenous mammalian		-1.972	6.83e-09	ADAMTS18,ADH1C,AGT,AQP1,BCAT1,BTC,C2orf88,C4A/C4B,CA12,CDK18,CEBPA,CHAT,CHGA,CHRM3,CITED1,CLDN11,CLEC1B,CLU,COX6A2,CRHR1,CRHR2,CST8,CYP11A1,CYP11B2,CYP17A1,CYP51A1,D430036J16Rik,DHCR7,ENPP2,FGD3,FHL1,GCNT4,GLIS1,Gm16485,GNRH1,GPRC5A,GRIN1,GRIN2C,GSTA5,HAS2,HLA-A,HMGCR,HMGCS1,HOXA10,HOXA9,HSD17B7,Hspa1b,IL17RB,INHA,INHBA,INSIG1,INSL3,ITIH2,KLK3,KRT17,LDLR,LHCGR,LPO,MAL,MAPT,MGARP,MRAP2,MSMO1,NGB,N…
Insulin		group	Inhibited	-2.276	9.61e-09	ADH1C,AGT,ALAS1,CASP1,CD36,CEBPA,CHAT,CHRM3,COX6A2,CYP11A1,CYP17A1,ELOVL3,ENPP2,FADS2,FBP2,FBXO32,FOXA3,GNRH1,HMGCR,HMGCS1,HSD3B2,INHBA,INSIG1,KCNJ3,KLK3,LDLR,MAPT,ME1,NGF,NPY,NR1H4,PCSK9,PER2,PLIN1,PRLR,REN,SCARB1,SCD,STAR,THRSP
DMRT1	-0.185	transcription regulator	Inhibited	-2.376	1.12e-08	CLDN11,CLEC12B,CTRB2,DHCR7,DMRTA1,EPPIN-WFDC6,Etd,FGF18,FOXL2,RET,STRA8,TMEM114,VSIG1,ZAR1
rosuvastatin		chemical drug	Inhibited	-2.975	1.46e-08	CYP51A1,DHCR7,FDPS,HMGCR,HMGCS1,IDI1,LDLR,MVD,PCSK9
U0126		chemical drug	Activated	2.629	1.68e-08	AGT,ALDH1L1,ANGPT2,AQP1,CCL17,CD36,CDK18,CEBPA,CHGA,CYP11A1,CYP21A2,ENPP2,GRAMD1B,GRIA2,HMGCR,HSD17B7,IDI1,IL17RB,INHBA,KLK3,LDLR,ME1,NPY,NRN1,PDYN,PER2,PLIN1,PNMT,REN,RORC,SFTPC,SHH,STAR,STRA8,TH
POMC	-0.876	other	Inhibited	-2.853	1.91e-08	ACSL4,Akr1b7,CYP11A1,CYP11B2,CYP17A1,CYP21A2,DCT,LDLR,MC2R,PDYN,REN,SCARB1,STAR,TH
THEM6	-0.527	other	Inhibited	-2.985	1.96e-08	CYP51A1,DHCR7,FDPS,HMGCS1,HSD17B7,MSMO1,MVD,NIBAN1,NSDHL
CISD2	0.126	other		-1.342	2.08e-08	CYP11A1,CYP17A1,HSD3B1,LHCGR,STAR
AR	-0.251	ligand-dependent nuclear receptor		-1.492	2.3e-08	4930486L24Rik,Akr1b7,C4A/C4B,CCL17,CLDN11,CORIN,CYP11A1,CYP17A1,DHCR7,EPHX1,EPPIN-WFDC6,GNRH1,HLA-A,HMGCR,HSD3B1,HSD3B2,INHA,INSL3,KCNJ3,KLK3,LHCGR,MSMO1,NKX3-1,NUPR1,PDYN,PGC,PNMT,RARRES1,REN,SHISA8,SLC26A7,SLC45A3,SLC7A11,SRD5A2,STAR,TBX22,TPBGL,TUBB3,VSIG1,VSNL1
UCN2		other		1.253	2.35e-08	CYP11A1,CYP11B2,CYP17A1,NGF,STAR,SYN1,TH
valproic acid		chemical drug		-1.262	2.75e-08	Abca8a,CA12,CD36,CEBPA,CRHR1,CRHR2,CYP11A1,CYP17A1,CYP51A1,DHCR7,ELOVL3,FDPS,GAP43,HMGCS1,HMGCS2,HSD3B2,IDI1,LDLR,MSMO1,MVD,NSDHL,RDH16,SC5D,SCD,SSTR2,STAR,TH,THRB,THRSP,TLX1,TUBB3
HFE	-0.529	transmembrane receptor		-1.44	2.79e-08	CELA1,CLPS,CPA1,CTRB2,DCT,GSTA5,HMGCR,HMGCS1,KLK3,LSS,MVD,NSDHL,PLA2G1B,RGS16,SAA1
amodiaquine		chemical drug		-1.612	3.02e-08	CYP11A1,CYP17A1,HMGCR,HSD3B1,STAR,TH
RXRA	0.053	ligand-dependent nuclear receptor		-1.177	3.04e-08	ADH1C,CCL17,CD36,CEBPA,EPHX1,FADS2,FOXA3,HAS2,HMGCS2,HOXA1,INSIG1,NPC1L1,NPY,PLIN1,PNMT,REN,RET,RORC,SCD,Slco1a4,STAR,TH,THRSP,Ugt1a7c
fenofibrate		chemical drug		-0.881	4.07e-08	ACSL4,APOC2,CD36,CLU,CYP11A1,CYP17A1,FADS2,FBP1,FBP2,FBXO32,FOXA3,IRF8,LDLR,LY6D,MOS,NPC1L1,PDZK1,SC5D,SCARB1,SCD,STAR,THRB
testosterone propionate		chemical drug		-1.411	4.75e-08	CLU,FBXO32,FDPS,GNRH1,LDLR,NPY,OXTR,SAA1,SGK2,SRD5A2
GW3965		chemical reagent		-1.768	4.84e-08	Apoc1,CYP11A1,FADS2,FDPS,IRF8,LDLR,MVD,PLIN1,PRKAR2B,SC5D,SCD,SIGLEC9,STAR,SYN1,THRSP
RPTOR	0.063	other	Inhibited	-3.833	5.14e-08	CASP1,CYP51A1,DHCR7,FDPS,HMGCR,HMGCS1,HSD17B7,IDI1,IL17RB,IRF8,LSS,MSMO1,MVD,NSDHL,SC5D,SHH
PPARA	-0.344	ligand-dependent nuclear receptor		0.343	6.29e-08	ACSS2,Akr1b7,APOC2,C1R,C6,CD36,CEBPA,CYP51A1,DHCR7,ELOVL3,FADS2,FDPS,HMGCR,HMGCS1,HMGCS2,HSD3B1,IDI1,INSIG1,LSS,LY6D,MSMO1,MVD,NPC1L1,NSDHL,PAQR9,PLIN1,SAA1,SC5D,SCARB1,SCD
AGT	-3.738	growth factor	Inhibited	-2.091	6.33e-08	ADAM23,ADH1C,AGT,ANGPT2,C4A/C4B,CAV3,CD36,CELA1,CLPS,COLEC10,CPA1,CTRB2,CYP11B2,CYP17A1,ECRG4,FDX1,FGF16,FOXA3,GAP43,GRIN1,GSTA5,HAS2,HMGCR,HMGCS1,HOXA9,HSD3B1,HSD3B2,HSPA1A/HSPA1B,Hspa1b,IDI1,LDLR,LSS,MAPT,MSMO1,NGF,NPY,PTGFR,RASGRP1,REN,SCARB1,SLC34A2,SOST,STAR,TH,TUBB3,VTN
NCOA2	-0.001	transcription regulator	Inhibited	-3.02	6.54e-08	ALDH1B1,APOC2,C1R,CEBPA,CYP17A1,CYP51A1,HLA-A,HMGCR,HMGCS1,IDI1,KLK3,LDLR,MC2R,NSDHL,PLIN1,RET,STAR
pirinixic acid		chemical toxicant	Inhibited	-2.708	7.16e-08	ACSL4,ACSS2,ADH1C,ALAS1,ALDH3A1,ALDOC,APOC2,CD36,CLU,ELOVL3,FADS2,FBP1,FBP2,FBXO32,FOXA3,HMGCR,HMGCS1,HMGCS2,Hspa1b,INSIG1,IRF8,LDLR,LY6D,MOS,PCSK9,SAA1,SC5D,SCD,THRB
PPARGC1A	0.215	transcription regulator	Inhibited	-2.706	7.16e-08	AGT,ALAS1,APOC2,ATP2B3,CAV3,CD36,CEBPA,CXCL14,CYP11A1,FBXO32,FDPS,GRIN2C,HMGCS2,HSD3B2,INHA,INHBA,INSIG1,LDLR,MAL,ME1,MSMO1,NPC1L1,NR1H4,NSDHL,SCARB1,SCD,ST8SIA5,STAR,XDH
IAPP		other			8.89e-08	CYP51A1,HMGCR,HMGCS1,IDI1,MSMO1,MVD,NPY
ATP7B	0.067	transporter	Inhibited	-3	9.14e-08	CYP51A1,FDPS,HMGCR,HMGCS1,IDI1,LDLR,LSS,MSMO1,THRSP
GATA2	0.583	transcription regulator		0.103	1.07e-07	ANGPT2,CD36,CEBPA,CES1,CHGA,CLPS,CPA1,CTRB2,CX3CL1,CYP11A1,CYP2F1,DUSP15,FCHO1,Gm3411 (includes others),HBZ,HDC,HOXA10,KHDC1L,KLK3,LY6D,MCEMP1,Prss34,RNASE12,Sct,SLC35D3,SSTR2,TMEM40,TXK
CTNNBIP1	0.061	other	Activated	2.429	1.08e-07	CYP51A1,HMGCR,HMGCS1,IDI1,KLK3,TUBB3
NR0B1	-0.566	ligand-dependent nuclear receptor	Activated	2.744	1.15e-07	Akr1b7,CYP11A1,CYP17A1,FOXL2,HSD3B2,INSL3,MC2R,SCARB1,STAR
SP1	0.069	transcription regulator	Inhibited	-2.458	1.26e-07	ADRA1D,Akr1b7,CEBPA,CES1,CHGA,CYP11A1,CYP17A1,CYP21A2,CYP51A1,FDX1,GRIA2,GRIN1,HAS2,HBE1,HBG2,HBZ,HDC,HMGCR,HSD17B7,HSD3B1,Hspa1b,LDLR,LHCGR,OPRD1,PADI4,PNMT,PRKAR2B,PRLR,SCARB1,Sct,STAR,THRB,TIMP4,TNNC1
diethylstilbestrol		chemical drug		1.868	1.35e-07	ADH1C,BCAT1,BTC,CLU,CXCL14,CYP17A1,CYP2F1,FDPS,GAP43,HDC,HLA-A,HOXA10,HOXA11,HOXA9,INHA,INHBA,INSL3,KLK3,OXTR,PADI4,REN,Slco1a4,STAR
IL1B		cytokine		-0.656	1.4e-07	APOC2,APOL6,C1R,C4A/C4B,CASR,CCL17,CCL28,CCRL2,CEBPA,CLU,CMPK2,CRHR1,CX3CL1,CYP11A1,CYP11B2,ENPP2,FGF18,GNRH1,HAS2,HLA-A,HOXA11,HSPA1A/HSPA1B,IL17RB,INHBA,IRF8,LDLR,MAPT,NGF,NIBAN1,NPY,NR1H4,OXTR,PLA2G3,PLA2G4E,PPP1R14A,PTGFR,REN,RGS16,RORC,RSAD2,SAA1,SCARB1,SFTPC,SHH,SLC7A11,Slco1a4,SSTR2,STAR,THRSP,TIMP4,VSNL1,XDH
KCNE3	-1.007	ion channel			1.48e-07	4930486L24Rik,BCAT1,CCL17,CDHR5,CST8,HMGCS2,HSD17B7,HSPA1A/HSPA1B,MOGAT2,OSGIN1,RDH16
ESR2	0.128	ligand-dependent nuclear receptor		-0.602	1.58e-07	8030451A03Rik,AGT,BCAT1,CA12,CCL28,CES1,CLDN11,CLEC1B,CLU,CYP11A1,CYP11B2,CYP17A1,DHCR7,ENPP2,EPHA8,FDPS,FHL1,FOXQ1,GSTA5,HMGCR,HMGCS1,HSD17B7,IDI1,INSIG1,KCNJ3,KLK3,KRT17,LHCGR,MEGF10,NKX3-1,NPY,PDZK1,PTGFR,RORC,RSAD2,SCARB1,SCD,SOST,TDRD5,THRSP
PDE8A	-0.211	enzyme	Activated	2	1.74e-07	CYP51A1,FDPS,HMGCR,LDLR
cholesterol ester		chemical - endogenous mammalian		-0.469	1.74e-07	CD36,CES1,LDLR,SCARB1
KIF3A	-0.008	enzyme	Activated	2.596	1.89e-07	CYP51A1,FDPS,HMGCR,HMGCS1,IDI1,MVD,NSDHL
FSHR	0.329	G-protein coupled receptor		-1.937	2.15e-07	CLDN11,CX3CL1,CYP11A1,FDX1,HSD3B1,INHA,INHBA,LHCGR,MAPT,STAR
LEP		growth factor		0.792	2.57e-07	ANGPT2,CASP1,CD36,CRHR2,CYP11A1,CYP17A1,CYP2F1,FADS2,FBP2,FDX1,GAP43,GNRH1,HMGCR,INSL3,LDLR,MSMO1,NHLH2,NPPC,NPY,NTS,PER2,PLIN1,RORC,SC5D,SCARB1,SCD,STAR,SYN1,TH,THRSP
Pka		complex		-1.529	2.62e-07	CYP11A1,CYP51A1,DCT,HAS2,HMGCR,LDLR,LHCGR,MOS,NGF,NTS,OXTR,PNMT,REN,SHH,STAR
FGF19		growth factor			2.7e-07	Akr1b7,CD36,CYP17A1,ELOVL3,FBP1,FDPS,HMGCR,HSD3B2,RGS16,SCARB1,SCD,THRSP
CYP51A1	-1.347	enzyme	Activated	2.449	3.06e-07	HMGCR,LSS,MSMO1,NSDHL,SC5D,TM7SF2
NKX2-1		transcription regulator		-1.88	3.37e-07	AGT,AQP1,CEBPA,CLU,CNMD,ENPP2,FOXQ1,GNRH1,HLA-A,MAPT,PLA2G1B,RET,SCD,SFTPC,SHH,SLC34A2,TOX
CREBBP	0.133	transcription regulator		-0.634	3.71e-07	AGT,ALAS1,CEBPA,CYP11A1,EOMES,EYA2,FDPS,FDX1,GRIA2,GRIN1,GRIN2C,HAS2,HMGCS1,HMGCS2,HSD3B2,INHA,KLK3,LDLR,REN,RSAD2,SCN4B,SLC7A11,STAR,STRA8,TH,THRSP
clozapine		chemical drug		-1.614	4.18e-07	DHCR7,FDPS,GRIA2,HMGCR,HMGCS1,LDLR,NTS,PRKAR2B,SC5D,SCD
FSH		complex	Inhibited	-3.402	4.68e-07	4930486L24Rik,Akr1b7,BTC,CITED1,CX3CL1,CYP11A1,CYP17A1,DHCR7,FDX1,GPRC5A,HSD3B1,HSD3B2,INHA,INHBA,LDLR,LHCGR,MAPT,MSMO1,NPPC,NPY,PDYN,PRLR,RGS16,SCARB1,SSTR2,STAR
CEBPB	-0.768	transcription regulator	Inhibited	-3.246	6.6e-07	ADH1C,AGT,Akr1b7,CCRL2,CEBPA,CLU,CYP11A1,CYP17A1,DHCR7,FBXO32,FHL1,HAS2,HDC,HLA-A,HSD3B2,LDLR,LHCGR,MAPT,MC2R,NUPR1,OXTR,PPP1R14A,PRKAR2B,PRLR,PTGFR,SAA1,SCARB1,SCD,STAR,SYCP1,TIMP4,TUBB3,XDH
nifedipine		chemical drug		1.897	6.96e-07	AGT,ATP2B3,CYP11A1,CYP11B2,CYP17A1,CYP21A2,HMGCR,LDLR,NGF,STAR,TH
isobutylmethylxanthine		chemical toxicant	Inhibited	-2.717	7.29e-07	ACSL4,AGT,CD36,CEBPA,CHGA,CYP11A1,CYP17A1,CYP21A2,ELOVL3,HSD17B7,INHBA,PDYN,PITX3,PLIN1,PRLR,SCARB1,SCD,TH
progesterone		chemical - endogenous mammalian		0.971	9.52e-07	AQP1,BCAT1,CA12,CD36,CES1,CHAT,CNMD,CRHR1,CX3CL1,CYP2F1,ENPP2,GAP43,GNRH1,HDC,HLA-A,HMGCR,HOXA10,HOXA11,INHA,INHBA,KLK3,LHCGR,ME1,NPY,NUPR1,OSGIN1,OXTR,PER2,PRLR,SAA1,SCD,SSTR3,TH,THRSP,XDH
HDL-cholesterol		complex		0.707	1.03e-06	CYP51A1,DHCR7,DUSP15,HMGCS1,IDI1,MSMO1,NUPR1,RASGRP1
Lh		complex		-1.957	1.08e-06	BTC,CYP11A1,CYP11B2,CYP17A1,DHCR7,FDX1,GNRH1,HAS2,HMGCR,HSD17B7,HSD3B1,HSD3B2,INHA,INSL3,LDLR,LHCGR,MSMO1,RGS16,SCARB1,SLC7A11,SRD5A2,STAR,THRB
sterol		chemical - endogenous mammalian	Activated	2.435	1.18e-06	ACSS2,DHCR7,FDPS,HMGCR,LDLR,PCSK9,SCARB1
tetradecanoylphorbol acetate		chemical drug		-1.018	1.19e-06	ACSL4,AGT,ALAS1,ANGPT2,BTC,CASP1,CD36,CEBPA,CES1,CHGA,CLEC12B,CRHR1,CYP11A1,CYP11B2,CYP17A1,CYP21A2,FDX1,GAP43,GLIS1,GNRH1,GPHA2,GPRC5A,GSTA5,HAS2,HDC,HOXA9,HSD3B1,INHBA,IRF8,KLK3,LDLR,NPY,NTS,PER2,PNP,PRKAR2B,PTGFR,RASGRP1,REN,RGS16,RHOH,RORC,SHISA7,SLC7A11,SRD5A2,SSTR2,STAR,SULT4A1,TH,THRSP,XCR1
PPARG	-0.078	ligand-dependent nuclear receptor	Inhibited	-3.813	1.25e-06	ACSL4,AGT,CCL17,CD36,CEBPA,CES1,CORIN,CXCL14,CYP11A1,ELOVL3,EPHX1,FBP2,FDPS,HMGCR,HMGCS2,INSIG1,LDLR,LY6D,ME1,MVD,PLA2G3,PLIN1,REN,RORC,SAA1,SCARB1,SCD,STAR,TIMP4
10E,12Z-octadecadienoic acid		chemical - endogenous mammalian		-0.39	1.53e-06	ACSS2,CD36,CDK18,CEBPA,CITED1,GCNT4,ITIH2,LDLR,ME1,PLIN1,RORC,SCARB1,SCD,TECTA,Vnn3
CRH		cytokine		-0.094	2.63e-06	CRHR1,CYP11A1,CYP17A1,GNRH1,HSD3B1,NTSR1,PNMT,SCARB1,STAR,SYN1
NR0B2	-0.455	ligand-dependent nuclear receptor		1.641	2.81e-06	AGT,CD36,CYP11A1,CYP11B2,CYP51A1,FBP1,GSTA5,HDC,HMGCR,LY6D,NR1H4,SCARB1,SCD
CEBPA	-1.267	transcription regulator	Inhibited	-2.537	3.08e-06	ADH1C,AGT,CD3G,CEBPA,CYP11A1,DHCR7,EPHX1,FHL1,HAS2,HMGCR,KRT17,LHCGR,NR1H4,OXTR,PAX2,PLIN1,PPP1R14A,PRLR,PTGFR,SAA1,SCD,SECTM1,SFTPC,STAR,THRB,TIMP4
IL6		cytokine		-0.344	3.46e-06	AGT,ALAS1,ATP2A1,BTC,C1QL1,CASP1,CD36,CEBPA,CES1,CHAT,CLEC10A,CLU,ENPP2,EOMES,GAP43,GRIN1,HBE1,HBZ,HJV,HLA-A,IRF8,KLK3,LDLR,LHCGR,NGF,NPY,NR1H4,OXTR,PLA2G4E,PTGFR,RET,RORC,SAA1,SC5D,SHH,Slco1a4,TH,THRSP
ethanol		chemical - endogenous mammalian	Inhibited	-2.127	3.87e-06	ADH1C,CD36,CEBPA,CHAT,CHRNA4,CLU,DCT,ELOVL3,EPHX1,GRIN1,GSTA5,HAO2,HLA-A,HMGCR,HOXA1,HSD3B1,LDLR,LSS,NPY,NSDHL,NTSR1,OPRD1,PCSK9,PDYN,PLIN1,SCD,SLC7A11,STAR
PEX5L	1.154	ion channel	Activated	2.216	3.96e-06	DHCR7,FDPS,HMGCR,IDI1,LSS
MED13	0.227	transcription regulator		0	4.55e-06	Apoc1,CD36,CLSTN3,HMGCR,PCSK9,PRKAR2B,SCD,THRSP
TNF		cytokine		0.309	4.68e-06	AGT,ALDH3A1,ANGPT2,APOC2,AQP1,C4A/C4B,CA12,CASP1,CCL17,CCL28,CCRL2,CD36,CEBPA,CLDN11,CLU,CRHR1,CX3CL1,CYP11A1,CYP17A1,ENPP2,FBXO32,FDPS,FGF18,HAS2,HCN3,HDC,HLA-A,HMGCR,HOXA9,HSD17B7,HSD3B2,HSPA1A/HSPA1B,IL17RB,INHA,INHBA,INSIG1,IRF8,KLK3,LDLR,LHCGR,LSS,LY6D,NGF,NKX3-1,NLRP12,NR1H4,PCSK9,PDE8B,PER2,PLA2G3,PLA2G4E,PLIN1,PRLR,PTGFR,RASD1,RGS16,RSAD2,SAA1,SCARB1,SCD,SFTPC,SHH,SLC7A11,Slco1a4,STAR,TH,…
PPARD	0.049	ligand-dependent nuclear receptor		-1.761	5.06e-06	C11orf86,CD36,DHCR7,FBP1,GSTA5,HMGCR,HMGCS1,HMGCS2,HSD3B1,LDLR,MYOM2,NPC1L1,NPY,NR1H4,PCSK9,PDE4C,RASGRP1,RORC,SCARB1,SCD
atorvastatin		chemical drug	Inhibited	-3.383	5.22e-06	CD36,CYP51A1,DHCR7,FDPS,HBG2,HMGCR,HMGCS1,HSD17B7,IDI1,LDLR,LSS,MSMO1,MVD,NPC1L1,NSDHL,PCSK9,TM7SF2
aminoglutethimide		chemical drug		0.762	5.78e-06	HMGCR,HSD17B7,LDLR,STAR
NR1H3	-0.951	ligand-dependent nuclear receptor	Inhibited	-2.8	7.8e-06	Apoc1,APOC2,CCL17,CX3CL1,FBP1,FDPS,GSTA5,HMGCR,HSD3B2,IRF8,LDLR,REN,SCARB1,SCD,STAR,SYN1,THRB
BDNF	-0.649	growth factor		-1.058	7.87e-06	ATP2A1,CD36,CHAT,CHGA,GAP43,GRIA2,GRIN1,GRIN2C,HMGCR,ITIH3,MAPT,MVD,NPY,PER2,SCARB1,SHH,SYN1,TH,TUBB3,VSNL1,WNT2
WWTR1	0.208	transcription regulator		0.243	8.73e-06	CD3G,CYP11A1,CYP11B2,CYP17A1,DNAAF11,HMGCR,INHBA,ITIH2,KRT17,MC2R,PPIL6,SHH,STAR
FFAR3		G-protein coupled receptor		0.632	9.36e-06	CCL28,CD36,CHD5,CLSTN3,ENPP2,FADS2,PCSK9,SGIP1,STAR,VSNL1
3,4,5,3',4'-pentachlorobiphenyl		chemical toxicant		0	9.36e-06	CAPN9,CES1,CYP11B2,DACT2,GRIN1,HSPA1A/HSPA1B,MEGF10,PRKAR2B,PTGFR,Slco1a4
BMP4	0.11	growth factor		0.22	9.74e-06	CEBPA,COBLL1,CYP11A1,CYP17A1,HBE1,HBZ,HSD3B1,INHA,INHBA,LHCGR,NUPR1,PAX2,RET,SCARB1,SHH,STAR,STRA8
NR1H2	-0.097	ligand-dependent nuclear receptor		-1.793	1.04e-05	AGT,AQP1,FDPS,HMGCR,HSD3B2,LDLR,REN,SCARB1,SCD,STAR,THRB
GDF9	-0.186	growth factor		0.415	1.05e-05	CYP11A1,CYP17A1,HAS2,INHA,INHBA,LHCGR,STAR
LIPE	-0.562	enzyme		-0.271	1.09e-05	ACSS2,ADH1C,AQP1,CD36,CEBPA,FBP2,HSPA1A/HSPA1B,MAPT,NPY,SCARB1,SCD,STAR,THRSP
Creb		group	Inhibited	-3.219	1.12e-05	CASP1,CEBPA,CHGA,COX6A2,CYP11B2,CYP17A1,CYP51A1,GJA5,HAS2,INHA,LDLR,NRN1,NTS,PDYN,PER2,RET,SLC7A11,Slco1a4,SSTR2,STAR,TH
INHA	-9.88	growth factor		-1.589	1.14e-05	CYP11A1,CYP17A1,CYP51A1,DNAH2,EPHX1,HAS2,INHA,INHBA,LHCGR,PRLR,STAR
SIRT2	0.007	transcription regulator	Inhibited	-2.449	1.16e-05	DHCR7,HMGCR,IDI1,LSS,MVD,SC5D
RORA	-0.138	ligand-dependent nuclear receptor	Inhibited	-2.2	1.2e-05	ACSL4,AKR1D1,CAV3,CD36,CYP2F1,ELOVL3,GSTA5,HMGCR,HSD17B7,HSD3B1,NSDHL,OBP2B,RDH16,RORC,SCD,Slco1a4
SP3	0.072	transcription regulator		-1.285	1.2e-05	ANGPT2,CEBPA,CES1,CNMD,CYP17A1,CYP51A1,FDX1,GRIN1,HAS2,LDLR,LHCGR,OPRD1,PADI4,PRLR,SCARB1,TNNC1
LDLR	-1.114	transporter		1.342	1.21e-05	CD36,CEBPA,CX3CL1,FADS2,FBP1,FDPS,GJA5,HMGCR,LDLR,MVD,NPC1L1,PCSK9,SC5D,SCARB1,SCD,SIGLEC9,SYN1
LMNB1	0.208	other	Activated	2.63	1.33e-05	CYP51A1,DHCR7,FLT3,HMGCR,HMGCS1,LDLR,MSMO1,SCD
FOXA2	1.167	transcription regulator		-1.989	1.35e-05	ADH1C,ALAS1,AQP1,CCL17,CEBPA,DCT,EPHX1,FOXA3,HMGCS2,NR1H4,PPP1R14A,RORC,SAA1,SCD,SHH,SLC6A15,TH
tamoxifen		chemical drug		1.106	1.39e-05	AQP1,CD36,CLU,CYP2F1,EPHX1,FADS2,GAP43,GSTA5,HAS2,HMGCR,HMGCS1,KLK3,LDLR,LSS,OXTR,PDZK1,SCD,SFTPC,SLC34A2,SOST,SSTR2
haloperidol		chemical drug	Inhibited	-2.13	1.41e-05	GNRH1,GRIN1,HMGCR,HMGCS1,LDLR,NTS,PRKAR2B,SC5D,Slco1a4,TH
ELOVL3	-2.005	enzyme		1.667	1.42e-05	ACSBG1,HMGCR,HMGCS2,IDI1,LSS,MSMO1,MVD,PLA2G2F,PLA2G4E
Pka catalytic subunit		group	Inhibited	-2.39	1.47e-05	CYP11A1,CYP17A1,INHA,Slco1a4,STAR,TH
AMH	0.012	growth factor		1.083	1.47e-05	CYP11A1,CYP17A1,INHA,KLK3,LHCGR,STAR
ASAH1	-0.547	enzyme	Activated	2.646	1.5e-05	CLDN11,CYP11A1,CYP17A1,CYP21A2,MC2R,SCARB1,STAR
MTORC1		complex	Inhibited	-2.399	1.53e-05	CYP11A1,CYP17A1,FDPS,HMGCR,IDI1,INSIG1,RORC,SCD
CTBP2	0.166	transcription regulator	Activated	2	1.83e-05	DHCR7,EOMES,FDPS,HMGCR,LDLR,NKX3-1
EIF6	0.121	translation regulator	Inhibited	-2.714	1.94e-05	CD36,FADS2,FDPS,HMGCR,HMGCS1,HSD17B7,LDLR,LSS,MVD,SAA1,SCD
ST-4 SEC2 mutant superantigen		chemical reagent	Inhibited	-2	2.01e-05	HMGCR,INSIG1,LDLR,SCD
ASXL1	0.086	transcription regulator	Activated	2	2.1e-05	Apoc1,HOXA10,HOXA11,HOXA9,LRP2BP,PLIN1,SCD
RARG	-0.079	ligand-dependent nuclear receptor		1.567	2.3e-05	BC048679,CCL28,GAP43,HAS2,HOXA1,HOXA10,INSL3,KLK3,Ly6g6e,STRA8
GPD1	-0.296	enzyme			2.3e-05	Akr1b7,C11orf86,C6,CD36,CHRNA4,ELOVL3,GSTA5,MMEL1,NIBAN1,RARRES1
INSIG2	-0.207	other	Activated	2.183	2.42e-05	FDPS,HMGCR,INSIG1,LDLR,SCD
CREM	-0.097	transcription regulator		-0.239	2.71e-05	CYP11B2,CYP51A1,HMGCR,HMGCS1,IDI1,INHA,LDLR,LSS,MSMO1,PDYN,REN,STAR,TH
D-glucose		chemical - endogenous mammalian		-1.516	2.71e-05	AGT,ALDOC,ANGPT2,AQP1,ATP2B3,BCAT1,CASP1,CD36,CEBPA,CLU,CORIN,COX6A2,CX3CL1,ENPP2,FBP1,FBP2,FBXO32,GCNT4,GRIA2,HMGCR,Hspa1b,INHBA,LDLR,NPY,NR1H4,NTS,PAX2,PDYN,PPP1R14A,RDH16,REN,SCD,THRSP,TUBB3
dinoprost		chemical - endogenous mammalian		1.298	2.76e-05	CD36,CYP11A1,HMGCS2,HSPA1A/HSPA1B,LHCGR,PRLR,PTGFR,STAR,THRSP
SLC25A13	0.272	transporter			2.76e-05	Akr1b7,C11orf86,C6,CD36,CHRNA4,ELOVL3,GSTA5,MMEL1,NIBAN1,RARRES1
RNA polymerase II		complex			2.81e-05	ADAM23,ALAS1,CA12,CEBPA,HAS2,HBE1,HOXA1,HOXA11,HOXA9,HSPA1A/HSPA1B,LDLR,MAL,NR1H4,OSGIN1,PDZK1,PRLR,RORC,STRA8
Tcf7	-0.279	transcription regulator		0.767	3.07e-05	ACSBG1,ADAM23,CHDH,E330020D12Rik,ENPP2,EOMES,EPHX1,FDPS,FLT3,KCNJ3,LDLR,LY6D,MSMO1,MVD,NRN1,NUPR1,RORC,SC5D,TOX,Trim43b (includes others)
SCP2	-0.14	transporter		0	3.23e-05	HMGCR,LDLR,PDZK1,SCARB1,Slco1a4
polyunsaturated fatty acids		chemical - endogenous non-mammalian		1.981	3.23e-05	FADS2,NPC1L1,SC5D,SCD,TH
mibolerone		chemical drug		-0.92	3.24e-05	ALDH3A1,C4A/C4B,CLU,CYP51A1,FDPS,FHL1,HMGCS1,KLK3,LDLR,LSS,MAL,NKX3-1
LOC102724428/SIK1		kinase		1.974	3.3e-05	CYP11A1,SCD,STAR,THRSP
PTF1A		transcription regulator		-1.369	3.31e-05	CELA1,CPA1,CTRB2,KLHL14,NPY,PAX2,SSTR2,TLX1
beta-carotene		chemical - endogenous mammalian		0.816	3.34e-05	ACSS2,APOL6,CELA1,HSPA1A/HSPA1B,ME1,MOGAT2,SCARB1
HMGA1		transcription regulator		0.739	3.35e-05	AGT,APOL6,CITED1,COX6A2,DHCR7,HBE1,HBZ,HMGCR,HS3ST1,IDI1,INSIG1,MAPT,MVD,WDFY1
Cmtm2a		transcription regulator			3.36e-05	CYP11A1,CYP17A1,STAR
KCNJ5	-0.773	ion channel			3.36e-05	CYP11B2,KCNJ3,STAR
ritonavir		chemical drug			3.73e-05	ALAS1,CD36,DHCR7,FADS2,FDPS,HMGCR,IDI1,LDLR,ME1,MSMO1,SC5D,SCD
rosiglitazone		chemical drug	Inhibited	-2.221	3.81e-05	ACSS2,AGT,APOL6,C4A/C4B,CCL17,CCRL2,CD36,CEBPA,ELOVL3,EOMES,FDX1,GRIA2,HAS2,HMGCS2,INHBA,INSIG1,KLK3,NGF,NPY,PLIN1,PRLR,REN,SCARB1,SCD,SOST
estrogen		chemical drug		-1.904	3.86e-05	AGT,ALDH1B1,CHAT,CLU,CYP11A1,CYP17A1,GAP43,GNRH1,HMGCR,LDLR,MVD,NTS,OXTR,PRLR,RET,SCARB1,SSTR2,SSTR3
BMPR1A	0.151	kinase		0.114	3.87e-05	CYP11A1,CYP17A1,HSD3B1,INHBA,NKX3-1,SRD5A2,STAR
NCOR1	0.107	transcription regulator		1.912	3.94e-05	APOF,CEBPA,CYP17A1,ELOVL3,FOXQ1,HAS2,ME1,NKX3-1,PLIN1,THRSP
CTNNB1	0.07	transcription regulator		-1.534	3.97e-05	ABHD12B,C6,CCRL2,CD36,CEBPA,CHGA,CLU,CNMD,CX3CL1,CXCL14,CYP11A1,CYP51A1,DCT,ECRG4,ELOVL3,ENPP2,EOMES,EVX1,EYA2,FGF18,FOXQ1,GAP43,HMGCR,HMGCS1,HMGCS2,HOXA9,IDI1,INHA,IRF8,KLK3,LHCGR,ME1,PDYN,PLIN1,RASSF4,SAA1,SCD,SHH,SLC26A7,TNNC1,WNT2
ADRB		group	Activated	2.887	3.99e-05	CYP51A1,FDPS,GSTA5,HMGCS1,HSD17B7,INSIG1,LSS,MSMO1,MVD,NSDHL,RSAD2,SLC7A11
FOXA1	0.084	transcription regulator		-0.579	4.8e-05	ADH1C,AQP1,BARX2,DCT,EPHX1,FOXA3,KLK3,NPY,RORC,SFTPC,SHH,SLC6A15,TH
MBOAT7	-0.081	enzyme	Activated	2	5.11e-05	ACSS2,HMGCR,HMGCS1,SCD
quinolinic acid		chemical - endogenous mammalian		-0.496	5.14e-05	CHAT,HSPA1A/HSPA1B,NGF,PDYN,RET,RORC,TH
GNRH1	-1.587	other		-1	5.29e-05	CHAT,CHRNA4,CYP11A1,CYP17A1,GNRH1,HSD3B1,INHA,INHBA
CDX1	0.399	transcription regulator		-1.463	5.29e-05	ALDH3A1,CASP1,CLU,FOXQ1,HDC,NTS,PGC,Sct
CSF1	0.392	cytokine	Inhibited	-3.482	5.48e-05	CD36,CEBPA,CYP11A1,CYP17A1,CYP51A1,DHCR7,FDPS,HLA-A,HMGCR,HMGCS1,HSD17B7,IDI1,IRF8,LSS,MSMO1,MVD,NSDHL,SC5D
K+		chemical - endogenous mammalian	Inhibited	-2.604	5.9e-05	CYP11A1,CYP11B2,CYP17A1,CYP21A2,REN,STAR,TH
tretinoin		chemical drug		-1.324	6.01e-05	ACSS2,AGT,ALAS1,ALDH3A1,AQP1,BC048679,BTC,CASP1,CCRL2,CD36,CEBPA,CES1,CLDN11,CLPS,CPA1,CYP11A1,CYP11B2,CYP17A1,CYP21A2,DACT2,ENPP2,EOMES,EPHX1,EYA2,GAP43,GPR158,GPRC5A,GRIN1,GSTA5,HAS2,HBZ,HLA-A,HMGCS2,HOXA1,HOXA10,HOXA11,HOXA9,HS3ST1,INHBA,INSL3,IRF8,KLK3,Ly6g6e,PADI4,PDYN,PNP,RARRES1,REN,RET,RORC,SCD,SFTPC,SLC7A11,SPINK4,STAR,STRA8,SYCP1,SYN1,TH,TUBB3
RORC	-1.15	ligand-dependent nuclear receptor			6.6e-05	AKR1D1,CD36,CYP2F1,ELOVL3,GSTA5,HMGCR,HSD17B7,HSD3B1,ME1,NSDHL,OBP2B,RDH16,RORC,Slco1a4
Immunoglobulin		complex		-0.257	6.96e-05	ACSS2,ADAM23,AGT,ANGPT2,BCAT1,C6,C7,CASP1,CCL17,CLU,CMPK2,COX6A2,CYP11B2,CYP21A2,EOMES,FADS2,FBP1,FBP2,Gm3411 (includes others),GNRH1,HAO2,HLA-A,IL17RB,INHBA,IRF8,LDLR,MAPT,MOGAT2,NGF,PLA2G2F,PLA2G3,RGS16,RORC,RSAD2,SCD,SLC30A2,SLC7A11,SOST,SYN1,TIMP4
methyl-beta-cyclodextrin		chemical drug	Inhibited	-2.236	7e-05	HAS2,HMGCR,HSD3B2,LDLR,MAPT,SCARB1
SB-431542		chemical reagent		-1.786	7.24e-05	ACSS2,CCL17,CHRM3,CYP17A1,DHCR7,EOMES,HMGCS1,IDI1,MVD,NSDHL,SCD,STAR
fatostatin		chemical reagent		1	7.54e-05	CYP51A1,DHCR7,HMGCR,LHCGR
STAT5B	-0.132	transcription regulator		-0.744	7.57e-05	CORIN,COX6A2,CYP17A1,ELOVL3,HAO2,HLA-A,HSD3B2,IRF8,ME1,MYBPHL,PRLR,RASD1,SCD,SLC34A2,SLC47A1,Slco1a4,STAR,THRSP,TNNC1,TOX
RARA	-0.058	ligand-dependent nuclear receptor		1.298	7.57e-05	ADH1C,BC048679,CA12,CEBPA,GAP43,GPR158,HOXA1,HOXA10,INSL3,KLK3,Ly6g6e,RARRES1,RASD1,RET,RORC,RSAD2,SAA1,SLC7A11,STRA8,TH
RARB	0.564	ligand-dependent nuclear receptor		1.525	7.72e-05	BC048679,CARD9,CHGA,GAP43,HOXA1,HOXA10,INSL3,KLK3,Ly6g6e,PLA2G1B,RET,SAA1,STRA8
pioglitazone		chemical drug		-1.124	7.75e-05	AQP1,CD36,CYP11B2,CYP17A1,FBP1,FBP2,HAS2,HSD3B2,KLK3,LDLR,PLIN1,PRLR,SCARB1,SOST
THRB	-1.25	ligand-dependent nuclear receptor		0.313	7.95e-05	CASP1,CCL17,CEBPA,CLEC10A,FDPS,GJA5,H2AC6,LDLR,ME1,P2RY14,PLIN1,SLC7A11,TECTA,THRB,THRSP,Ugt1a7c,WNT2
calphostin C		chemical drug	Activated	2.043	8.16e-05	AGT,CD36,CLU,CYP17A1,LDLR,NGF,SCARB1,STAR
ELAVL4	0.288	translation regulator			8.27e-05	GAP43,MAPT,NRN1
BMP15	-0.405	growth factor		1.406	8.74e-05	BTC,CYP11A1,HAS2,LHCGR,STAR
TAC1		other		-0.923	8.75e-05	CASP1,CRHR1,GNRH1,HDC,MAPT,NGF,PDYN,TH,VTN
TGFB1	0.3	growth factor		0.62	0.000102	ACSS2,ADGRA1,ADRA1D,APOC2,AQP1,BCAT1,C1R,CASP1,CCRL2,CD36,CEBPA,CLU,CORIN,CRHR2,CX3CL1,CYP11A1,CYP11B2,CYP17A1,CYP21A2,CYP51A1,DNAH2,EOMES,FADS2,FHL1,GNRH1,GPR158,GPRC5A,GRIN2C,GSTA5,HAS2,HMGCR,HMGCS1,HSD3B2,HSPA1A/HSPA1B,IDI1,IL17RB,INHA,INHBA,INSIG1,IQCG,IRF8,ITIH3,KCNJ3,KLK3,KRT17,LDLR,LHCGR,ME1,MSMO1,MVD,NGF,NSDHL,NUPR1,P2RY14,PNMT,PNP,RASGRP1,RORC,RSAD2,SCARB1,SCD,SFTPC,SHISA3,SSTR2,STAR,TUB…
LCAT	-0.125	enzyme		1.213	0.000109	CEBPA,CLU,HMGCR,LDLR,SCARB1
cafestol		chemical - endogenous non-mammalian		0.447	0.000109	CYP17A1,GSTA5,HSD3B1,HSD3B2,LDLR
laquinimod		chemical drug	Inhibited	-2.538	0.000112	CRHR1,CX3CL1,DNAH2,HDC,KCNJ16,MGARP,RIMS4,SLC7A11,THRSP,WNT2
FGF10	-0.891	growth factor		-1.912	0.000125	CPA1,CYP51A1,HSD3B1,LDLR,LSS,SCD,SHH
NGF	-1.753	growth factor		0.779	0.000126	C1QL1,CHAT,GAP43,GRIA2,GRIN1,KLK3,LDLR,NPY,OPRD1,PNMT,PRKAR2B,REN,RET,RHO,SHTN1,TH
NR3C1	-0.053	ligand-dependent nuclear receptor		-0.488	0.000131	ADH1C,ADRA1D,AGT,AKR1D1,AQP1,C1R,C4A/C4B,CCL17,CCRL2,CEBPA,CYP11A1,CYP11B2,GAP43,GNRH1,GRIA2,GRIN1,GRIN2C,HMGCS2,INHBA,IRF8,KLK3,KRT17,LHCGR,MAL,NPY,PNMT,PRLR,RASD1,SCARB1,SFTPC,SRD5A2,TIMP4
mevalonic acid		chemical - endogenous mammalian		0.758	0.000131	HMGCR,LDLR,LHCGR,PCSK9,RORC,SCARB1
hydrocortisone		chemical - endogenous mammalian		0.282	0.000133	ALDH1L1,CCL17,CEBPA,CRHR1,GAP43,INHBA,KLK3,MC2R,MRAP,NPY,PRLR,TH
L-glutamic acid		chemical - endogenous mammalian		-1.411	0.000141	FADS2,GRIA2,GRIN1,HMGCR,HMGCS1,IDI1,INSIG1,MAL,MSMO1,NPY,SCD
AIP	-0.038	transcription regulator		1.633	0.000141	ADRA1D,GPRC5A,P2RY14,PDE8B,RASGRP1,RET,RGS16
NFE2L2	-0.101	transcription regulator	Inhibited	-2.603	0.000146	ACSS2,AGT,ALAS1,ALDH3A1,AOX1,CD36,CEBPA,CELA1,CNMD,DCT,DHCR7,EPHX1,GSTA5,HSD3B1,KLK3,ME1,MSMO1,OSGIN1,RSAD2,SAA1,SCARB1,SCD,SLC7A11,THRSP,VSNL1
INPP4B	0.571	phosphatase		0.152	0.000148	APOF,ELAPOR1,KLK3,NKX3-1
25-hydroxycholesterol		chemical reagent	Activated	2.021	0.000148	CYP21A2,FDPS,HMGCR,HMGCS1,INSIG1,LDLR,SCARB1,SCD
SCD	-2.376	enzyme		0.262	0.000149	ADH1C,CD36,ELOVL3,FADS2,HMGCR,HMGCS1,KRT17,MVD,RDH16,SAA1,SC5D,THRB,THRSP
FGF2	0.095	growth factor		0.154	0.00016	ANGPT2,AQP1,C1QL1,CHRM3,CNMD,CYP11A1,ENPP2,EOMES,FDX1,GAP43,GNRH1,GRIN2C,HAS2,HBZ,INHBA,MAPT,NPY,RET,SCD,SHH,SOST,STAR,TH,TUBB3
NR4A1	-0.182	ligand-dependent nuclear receptor	Inhibited	-2.721	0.000161	ACSL4,CAV3,CD36,CEBPA,CYP17A1,FBP1,FBP2,HDC,HMGCR,HSD3B2,INSL3,LDLR,NPY,NR1H4,RASSF4,SCD,STAR
KISS1		other		-0.132	0.000162	Abca8a,GNRH1,KLK3,NPY,TH
ASGR1	-1.094	transmembrane receptor			0.000163	INSIG1,LDLR,PCSK9
Gm35986	-0.397	other			0.000163	HMGCR,HMGCS1,IDI1
flutamide		chemical drug		1.912	0.00017	CYP11A1,CYP17A1,EPPIN-WFDC6,FOXQ1,INSL3,ME1,REN,SRD5A2,TUBB3
AIRE	1.177	transcription regulator		0.707	0.000172	C1R,C4A/C4B,CCL17,CCRL2,HBG2,ITIH3,KLK3,NPY,SLC7A11,TBATA
NR1D1	-0.338	ligand-dependent nuclear receptor			0.000175	FADS2,ME1,NUPR1,RHO,RORC,TH
NR2C2	0.167	ligand-dependent nuclear receptor		-1.982	0.000175	CCL28,CD36,HBE1,HBG2,LHCGR,THRSP
verapamil		chemical drug		0	0.000176	FDX1,HLA-A,HMGCR,INSIG1,KCNC2,LDLR,STAR
metribolone		chemical reagent	Inhibited	-2.075	0.000178	ACSS2,ADH1C,Akr1b7,AKR1D1,ALDH1B1,ALDOC,CLU,ELAPOR1,FDPS,HMGCR,HMGCS1,HMGCS2,IDI1,INSIG1,KLK3,LDLR,ME1,NKX3-1,NSDHL,PAX2,REEP6,SCD,SRD5A2
MED1	0.136	transcription regulator	Inhibited	-2.431	0.000182	ADAMTS18,CEBPA,CYP11A1,CYP17A1,FADS2,HAS2,IRF8,KCNJ16,KLK3,LY6D,PLIN1,PRLR,SCD,TNNC1
SIRT1	-0.02	transcription regulator		0.936	0.000192	AGT,Apoc1,CA12,CD36,CELA1,CLEC10A,CMPK2,CPA1,FBXO32,GSTA5,HLA-A,HMGCR,LDLR,MAPT,NPY,NR1H4,RGS16,RSAD2,SLC7A10,SLC7A11,SOST,WNT2
OGA	-0.181	enzyme	Activated	2.524	0.000192	ACSL4,ACSS2,ALDOC,APOC2,C1RL,CASP1,CD36,CEBPA,COLEC11,DHCR7,FBP1,FDPS,FGF18,HMGCR,HMGCS1,LSS,MSMO1,NSDHL,SLAMF9,VSIG1,Zfp459
TCF3	0.129	transcription regulator		-1.464	0.000192	CCL28,CD3G,CELA1,CPA1,CTRB2,CYP11A1,FLT3,HS3ST1,HSD17B14,IRF8,LHCGR,LY6D,MAL,MSMO1,NUPR1,RASSF4,RGS16,RORC,Sct,TOX,TUBB3
MBTPS1	0.018	peptidase	Inhibited	-2	0.000198	FDPS,HMGCR,LDLR,SCD
24-hydroxycholesterol		chemical - endogenous mammalian		0.881	0.000198	AGT,HMGCR,LDLR,REN
CDK19	0.099	kinase	Activated	2.985	0.00021	ALDOC,CLU,DHCR7,EPHX1,FADS2,HMGCS1,LSS,MVD,OSGIN1,SLC7A11
FOS	-1.515	transcription regulator		-0.711	0.000212	4930486L24Rik,AGT,AKR1D1,ALAS1,CHGA,CLU,COBLL1,CYP17A1,ELOVL3,EVX1,GSTA5,HAS2,HOXA1,HSD3B1,HSD3B2,NGF,NPY,NSDHL,NTS,NUPR1,OXTR,SCD,ST8SIA5,STAR,TH,XDH
glucocorticoid		chemical drug		0.278	0.00022	AGT,ALDH3A1,CHGA,CLU,CYP11A1,GPR158,HAS2,IRF8,KLK3,KRT17,NGF,NPY,PER2,PNMT,RASD1,SOST,TH
lipid		chemical - endogenous mammalian		0.447	0.000229	AGT,CLU,DHCR7,FDPS,HMGCR,LDLR
NPC1	0.064	transporter		1.015	0.00023	CYP51A1,HLA-A,HMGCR,HMGCS1,IDI1,LDLR,LSS,MVD,PCSK9,SCD,SULT4A1
lipopolysaccharide		chemical drug		-0.502	0.000232	ACSS2,AGT,ALDH3A1,ALDOC,ANGPT2,AOX1,APOC2,APOL6,AQP1,C1R,CASP1,CASR,CCL17,CCRL2,CD36,CEBPA,CMPK2,COX6A2,CRHR1,CRHR2,CX3CL1,CXCL14,CYP11A1,CYP11B2,DHDH,ENPP2,FBXO32,GAP43,GJA5,GNRH1,HDC,HLA-A,HMGCR,HMGCS2,HSPA1A/HSPA1B,INHBA,INSIG1,IRF8,ITIH2,LDLR,LHCGR,LY6D,LYNX1,MAPT,MC2R,MLKL,NGF,NPPC,NR1H4,NTS,NUPR1,P2RY14,PDYN,PLA2G2F,PNP,PTGFR,RASGRP1,RGS16,RORC,RSAD2,SAA1,SCARB1,SECTM1,SFTPC,SHH,SLC25A34,SL…
BMAL1	-0.535	transcription regulator	Inhibited	-2.074	0.000232	CEBPA,GNRH1,HMGCS2,LDLR,NPY,PER2,SCD,STAR
mifepristone		chemical drug		-1.906	0.000234	ALAS1,AQP1,BCAT1,CASP1,CLU,HAS2,HDC,HLA-A,HOXA10,HOXA11,KLK3,LDLR,NPY,OXTR,PTPN5,SCARB1,SSTR2,STAR
dibutyl phthalate		chemical toxicant	Activated	2.231	0.000235	CYP11A1,CYP17A1,LHCGR,SCARB1,STAR
LIF	0.102	cytokine	Activated	2.201	0.000241	CHAT,CYP11A1,CYP11B2,CYP17A1,CYP21A2,ENPP2,EVX1,FBP1,HBE1,NPY,RET,RHO,STAR,TH
nelfinavir		chemical drug		0.36	0.000253	A530084C06Rik,CEBPA,ISL2,MEGF10,NUPR1,PLIN1,SLC7A11,TECTA
EZH2	0.262	transcription regulator		-1.164	0.000256	CEBPA,CHRM3,CPA6,CX3CL1,DNAH2,EOMES,EVX1,FLT3,HOXA1,HOXA10,HOXA11,HOXA9,KLK3,NIBAN1,OXTR,PER2,SAA1,SHH,SLC7A11,SOST,TLX1
DBI	-0.655	other	Inhibited	-2	0.00026	ACSS2,HMGCR,LSS,NGF
oleic acid		chemical - endogenous mammalian		0.899	0.000274	CD36,CLU,CX3CL1,HMGCR,LDLR,NPC1L1,NPY,PLIN1,REN,SCD,THRSP
cosyntropin		biologic drug			0.000281	Akr1b7,CYP11A1,CYP11B2
QRFP	0.125	other			0.000281	CD36,CEBPA,NPY
CYP11A1	-5.282	enzyme			0.000281	CYP11A1,CYP21A2,PNMT
LHB		other			0.000281	HSD3B1,HSD3B2,STAR
HI-TOPK32		chemical reagent			0.000281	KLK3,NKX3-1,SLC45A3
IL10RA	-0.456	transmembrane receptor		0.316	0.000286	ACSS2,ADH1C,APOC2,CD36,CELA1,CYP2F1,FHL1,HAO2,HLA-A,INHBA,KLK3,MLKL,RSAD2,SECTM1,SLC2A6,SLC7A11,TGM3
NCOA1	0.061	transcription regulator		-0.485	0.000325	ACSL4,CEBPA,CYP11A1,CYP17A1,EOMES,FGF18,HAS2,HSD3B2,KLK3,PRLR,THRSP
Histone h3		group			0.000327	CEBPA,CLPS,EOMES,EVX1,GCNT4,GRIA2,HBE1,HOXA10,HOXA11,HOXA9,INHA,KLK3,OSGIN1,PRLR,RHO,RSAD2,SCARB1,SCD,SHH,SP9,SPINK4,STAR,TBATA
STAR	-4.09	transporter		1.134	0.000328	AGT,CASP1,CD36,CHRNA4,COX6A2,MAPT,PNP
SFRP4	0.213	transmembrane receptor	Activated	2.213	0.000329	BTC,INHA,LHCGR,NTS,PRLR
SMARCA5	-0.037	transcription regulator		1.342	0.000331	ALDH1B1,ATP8B4,CASP1,HLA-A,IL17RB,KHDC1L,OSGIN1,PADI4,TDRD5,TUBB3
BSCL2	-0.118	other			0.000361	CD36,CEBPA,CLEC10A,GRIA2,MRAP,RSAD2,THRSP
GRIN1	-1.519	ion channel		-0.447	0.000361	GRIN1,GRIN2C,LPAR3,NPY,SRD5A2,TH,XDH
lithium		chemical drug		-0.956	0.000383	CRHR1,PDYN,PER2,RET,SSTR2,SYN1,TH,THRB
JUN	-0.401	transcription regulator		-1.525	0.000396	ALAS1,CHGA,CLU,CX3CL1,CYP11A1,CYP17A1,EVX1,GAP43,GNRH1,GSTA5,LHCGR,MVD,NGF,NTS,NUPR1,OXTR,PADI4,SAA1,SCD,SHH,STAR,TH,TNNC1
NR1I3		ligand-dependent nuclear receptor	Inhibited	-2.422	0.00041	ALAS1,CYP2F1,EPHX1,GSTA5,INSIG1,RARRES1,SCD,Slco1a4,THRSP
FEV	0.009	transcription regulator	Inhibited	-2.828	0.000414	CITED1,KCNJ16,NPY,NTS,PDYN,SCN3B,SLC6A15,VTN
DENND1A	0.051	other			0.000418	CYP11A1,CYP17A1
clusterin antisense oligonucleotide		biologic drug			0.000418	CLU,KLK3
CELA1	-1.841	peptidase			0.000418	HLA-A,HSPA1A/HSPA1B
FHL1	-1.369	other			0.000418	CYP11A1,INHA
BOC	0.116	other			0.000418	ISL2,SHH
TIMM50	-0.015	phosphatase			0.000418	HSD3B1,HSD3B2
LAMP5-AS1		other			0.000418	HOXA10,HOXA9
4-(octyloxy)phenol		chemical reagent			0.000418	CYP11A1,STAR
4-(heptyloxy)phenol		chemical reagent			0.000418	CYP11A1,STAR
SET-NUP214		fusion gene/product			0.000418	HOXA10,HOXA9
androsterone		chemical - endogenous mammalian			0.000418	APOC2,SLC45A3
E. coli serotype 0127B8 lipopolysaccharide		chemical - endogenous non-mammalian		1.155	0.000432	ADGRA1,ALDH1L1,AQP1,CCL17,CCRL2,GJA5,GPR158,HAS2,NGF,P2RY14,RSAD2,SLC7A11
BMP5	-0.268	growth factor			0.000442	CYP17A1,MC2R,STAR
MM-401		chemical reagent			0.000442	HOXA10,HOXA11,HOXA9
chlorpyrifos		chemical toxicant			0.000442	NPY,NTS,TH
Gcg		other		-1.134	0.000477	ALDH1B1,CYP17A1,FBP1,GSTA5,ME1,OBP2B,RARRES1
homocysteine		chemical - endogenous mammalian		0	0.000501	CLU,FADS2,FDPS,HMGCR,IDI1,MSMO1,OXTR,SAA1,SCD
NFIC	0.105	transcription regulator			0.000521	CYP11A1,CYP17A1,LHCGR,SFTPC,SHH
FDFT1	-0.833	enzyme		1.067	0.000527	FDPS,HMGCR,PCSK9,SCARB1
triadimefon		chemical toxicant		-1.067	0.000529	ADH1C,ALAS1,CES1,GSTA5,HAO2,Slco1a4
PD98059		chemical - kinase inhibitor		0.636	0.000534	AGT,ANGPT2,ATP2A1,ATP6V1B1,CAV3,CD36,CEBPA,CLU,CYP17A1,GAP43,GNRH1,GRIN1,GRIN2C,HAS2,INSIG1,LDLR,NGF,NPY,PAX2,PNP,REN,SCARB1,SHH,STAR,TH
deoxycorticosterone acetate/potassium chloride/sodium chloride		chemical reagent		0.128	0.0006	AGT,Akr1b7,REN,THRB,TIMP4
SLC13A1		transporter	Activated	2.121	0.000603	C6,INSIG1,ITIH3,MAL,MVD,NRN1,SCD,SPINK4
T-5224		chemical reagent		1	0.000607	ACSS2,CYP51A1,HAS2,HMGCS1,INHBA,LSS,MVD,NIBAN1,RASD1
USF2	-0.009	transcription regulator		-1.958	0.00062	AGT,KLK3,OPRD1,REN,RORC,STAR,THRSP
MTOR	-0.096	kinase		-0.99	0.000643	CASP1,CAV3,CEBPA,CYP11A1,CYP17A1,EOMES,FBXO32,FDPS,GAP43,HMGCS2,INHA,IRF8,KLK3,LDHD,LHCGR,MAPT,PRKAR2B,RORC
YAP1	0.161	transcription regulator		-1.571	0.000643	ACSL4,CCRL2,CD36,CYP11A1,CYP11B2,FBXO32,FDPS,HMGCR,HMGCS1,HMGCS2,INHBA,MC2R,NUPR1,PDZK1,PTGFR,RASSF4,SHH,STAR
DDX25	-0.35	enzyme		0.738	0.000646	CST8,GAPDHS,HMGCR,KLK3,PAQR5,PDZK1,REEP6,STAR,TXNDC2
27-hydroxycholesterol		chemical - endogenous mammalian		-0.974	0.000648	AGT,CYP21A2,REN,STAR
LPCAT3	-0.429	enzyme			0.000653	ACSL4,CD36,NPC1L1
ziprasidone		chemical drug			0.000653	HMGCR,HMGCS1,SC5D
pregnenolone carbonitrile		chemical drug		-1.313	0.000655	ALAS1,HMGCS2,INSIG1,NPC1L1,SCD,Slco1a4
CTBP1	0.074	enzyme	Activated	2.236	0.000655	CLDN11,DHCR7,ENPP2,FDPS,HMGCR,LDLR
2,3,4,7,8-pentachlorodibenzofuran		chemical toxicant		0.816	0.000655	CES1,DACT2,HSPA1A/HSPA1B,MEGF10,PRKAR2B,PTGFR
MMP2	0.404	peptidase			0.000675	CD36,CX3CL1,HMGCR,INSIG1,LDLR,NPC1L1,SCARB1
N-methyl-D-aspartate		chemical drug		0.564	0.000675	ATP2B3,GNRH1,GRIA2,GRIN1,GRIN2C,SAA1,TH
calcimycin		chemical reagent		0.371	0.000688	CASR,CYP11A1,FDX1,INHBA,NGF,REN,STAR,SYN1,THRSP
hydrogen peroxide		chemical - endogenous mammalian	Inhibited	-3.452	0.000695	AGT,CASP1,CD36,CLU,CYP51A1,DHCR7,ENPP2,FBXO32,FDPS,GSTA5,HDC,HMGCR,HMGCS2,Hspa1b,INSIG1,LDLR,MSMO1,NGF,NXNL1,OSGIN1,SC5D,SHH,SLC7A11,STAR
methotrexate		chemical drug		-0.535	0.000719	ACSL4,ACSS2,C1R,C6,C7,CES1,GAP43,GSTA5,HMGCS1,HMGCS2,NR1H4,RHO,SCD,SFTPC
EP300	0.15	transcription regulator	Inhibited	-2.744	0.000727	AGT,CA12,CAV3,CD36,CEBPA,CYP11A1,EYA2,FDX1,HMGCR,HMGCS2,KLK3,MAPT,NKX3-1,PRLR,REN,RORC,RSAD2,SCN4B,SFTPC,SLC7A11,STRA8
ASCL1		transcription regulator	Inhibited	-2.178	0.000747	NPY,PAX2,PDYN,RET,SLC35D3,TH,THRB,TLX1
TSC2	0.005	other		0.022	0.000752	ACSS2,CASP1,ENPP2,GAP43,HMGCS2,IL17RB,NIBAN1,NSDHL,RASSF4,SCD,THRSP
GSR	-0.12	enzyme		1.387	0.000786	AOX1,CD36,GSTA5,ME1,SCD
SFPQ	0.028	other			0.000786	CYP11A1,CYP17A1,EPHX1,KLK3,TH
amiodarone		chemical drug			0.000786	FADS2,LDLR,LSS,ME1,SCD
PER1	-0.129	transcription regulator			0.000787	ALAS1,KLK3,NKX3-1,PER2
SOD1	-0.183	enzyme			0.000795	ALDOC,CASP1,CD36,CHAT,CLU,CYP2F1,GRIN1,GSG1L,GSTA5,INHBA,NPY,PLA2G4E,RSAD2,SHISA7,SOST
levodopa		chemical - endogenous mammalian		0.911	0.000799	C4A/C4B,CA12,CHAT,CHRNA4,CNIH3,FDPS,GPR158,GRIA2,GRIN1,HAPLN4,HLA-A,HTR1B,INSC,LRRTM3,MDGA2,MSMO1,Pakap,PDYN,PER2,RASGRP1,SCN4B,SLAMF9,SLC2A6,SYN1,TH,TTYH1,VTN
chenodeoxycholic acid		chemical - endogenous mammalian		-1.137	0.000801	AGT,APOC2,APOF,CD36,FBP1,LDLR,NGF,NR1H4
FOLR1	-0.989	transporter			0.000801	ADH1C,ALDOC,B3GNT3,NSDHL,PRLR,SCD,SLC15A2,WDFY1
NR2F1	0.006	ligand-dependent nuclear receptor			0.000802	AGT,CDH8,CYP11B2,LHCGR,TH,VTN
CYP1B1	0.368	enzyme		-0.333	0.000825	Actg-ps1,B3GNT3,CHRNA4,CYP17A1,Gm38312,GPRC5A,INSC,RGS16,Ugt1a7c
1,4-bis[2-(3,5-dichloropyridyloxy)]benzene		chemical toxicant		-1.392	0.000825	ALAS1,CYP2F1,GSTA5,HMGCS2,INSIG1,RARRES1,SCD,Slco1a4,THRSP
CDX2		transcription regulator		-0.954	0.000829	ALDH3A1,CASP1,CDHR5,CLU,FOXQ1,HOXA11,HOXA9,NR1H4,NTS,PGC,Sct
AGN194204		chemical drug		-0.73	0.00083	Akr1b7,CEBPA,CYP51A1,DHCR7,ELOVL3,FDPS,FDX1,FOXA3,GPRC5A,IDI1,LSS,NSDHL,SCD
EGR2	0.636	transcription regulator	Inhibited	-2.162	0.00087	CYP51A1,DHCR7,FDPS,GRIA2,HMGCR,HMGCS1,IDI1,MVD,RORC,SCD,STAR
SIX1	-0.919	transcription regulator		1.667	0.000876	ATP2A1,CAV3,CD36,CLU,MYOM2,PAX2,RTN1,SGCG,TNNC1
S1PR4	0.336	G-protein coupled receptor		0	0.000885	AQP1,C1R,CCL28,Mid1-ps1,VTN,WDFY1
genistein		chemical drug		-0.549	0.000904	ALAS1,ATP6V1B1,CEBPA,CHD5,CLU,CX3CL1,EPHA8,GSTA5,HLA-A,HMGCR,HOXA10,HOXA11,HSPA1A/HSPA1B,KLK3,LDLR,PRLR,RASGRP1,REN,STAR
EPAS1	-0.019	transcription regulator		-0.668	0.000904	ALDOC,ANGPT2,CA12,CEBPA,CYP51A1,FHL1,H2AC6,HMGCS1,HSD3B1,LDLR,MYOM2,NRN1,RET,TMPRSS6
ADIPOQ		other		-1.486	0.000904	Apoc1,APOC2,APOF,CD36,CEBPA,CLEC10A,CYP11A1,CYP2F1,FADS2,HMGCS2,LDLR,LHCGR,SCD,WNT2
RBPJL	-1.085	transcription regulator			0.000919	CELA1,CPA1,CTRB2
HCRT		other			0.000919	NPY,PER2,STAR
HOXB5	0.297	transcription regulator			0.000919	ANGPT2,RET,SHH
SLC5A5	0.414	transporter			0.000919	ELOVL3,ME1,THRSP
Nedd4	0.177	enzyme			0.000919	CYP11A1,FOXL2,STRA8
cholic acid		chemical - endogenous mammalian		0.254	0.000934	AGT,APOC2,DHCR7,EPHX1,FBP1,HMGCR,Slco1a4
NTS	-1.44	other		-0.343	0.000947	KLK3,NR1H4,NTS,TH
ACSS2	-1.11	enzyme	Inhibited	-2	0.000947	HMGCR,LSS,SCARB1,SCD
CYP27A1	0.103	enzyme		-1.067	0.000947	AGT,HMGCR,HMGCS1,Slco1a4
MAFA	0.126	transcription regulator		1.667	0.000972	CHRNA4,FLT3,GSTA5,IL17RB,NGF,OXTR,PTGFR,SYCP1,UNC5CL,XCR1
olanzapine		chemical drug		-1.414	0.00098	AOX1,CTRB2,CYP11A1,GPHA2,HMGCR,HMGCS1,LDLR,SC5D
FST	0.797	other		0.61	0.00101	CD36,CTRB2,GNRH1,PAX2,PRLR,SAA1,THRSP
PIAS1	0.009	transcription regulator		-1.234	0.00101	CDH8,CHRM3,CNIH3,CYP11A1,CYP11B2,CYP17A1,SCD
NFkB (complex)		complex		-0.444	0.00104	AGT,ALDH1B1,AQP1,C1R,CASP1,CAV3,CCL17,CD36,CLU,CRHR1,CX3CL1,EOMES,GAP43,GRIN1,HAS2,HLA-A,KRT17,LHCGR,NGF,NLRP12,RGS16,RSAD2,SAA1,SHH,SLC2A6,VSNL1
PRL		cytokine	Inhibited	-2.079	0.00107	CLU,CMPK2,CYP11A1,GNRH1,HSD17B7,LHCGR,MLKL,NPY,NUPR1,PRLR,PTGFR,RASD1,RSAD2,SCARB1,STAR,XDH
cerivastatin		chemical drug	Inhibited	-2.438	0.00109	CD36,FDPS,HMGCR,HMGCS1,IDI1,MAL,PCSK9
ESR1	-0.565	ligand-dependent nuclear receptor		-1.003	0.00113	ADH1C,AGT,AQP1,BCAT1,CA12,CEBPA,CLEC1B,CYP11A1,CYP17A1,CYP2F1,DHCR7,ENPP2,FHL1,GNRH1,GPR158,GRIA2,GRIN1,GSTA5,HMGCR,HMGCS2,HOXA9,HSD17B7,HSD3B2,INSL3,KLK3,KRT17,LDLR,LHCGR,MAPT,NPY,OXTR,PADI4,PDZK1,PRLR,RDH16,REN,RET,RGS16,RORC,RSAD2,SCARB1,SCD,SLC7A11,SOST,STAR,TH,THRB
Pde4		group	Activated	2	0.00113	CYP51A1,FDPS,HMGCR,LDLR
decitabine		chemical drug		-0.09	0.00115	ADAM23,BCAT1,CA12,CHD5,CLU,CNMD,CYP11A1,CYP17A1,CYP21A2,EVX1,EYA2,GAP43,HLA-A,HMGCS2,HOXA1,HOXA10,HOXA9,HSPA1A/HSPA1B,HTR1B,LDLR,NTSR1,OPRD1,PER2,PLA2G1B,RARRES1,RET,SCARB1,SFTPC,SSTR2,STAR,TUBB3,VTN
captopril		chemical drug		-0.222	0.00118	AGT,Akr1b7,C4A/C4B,CLU,REN,SHH,SLC34A2
tetrachlorodibenzodioxin		chemical toxicant		0.172	0.00118	ALDH3A1,BCAT1,CAPN9,CASP1,CD36,CES1,CYP11A1,CYP11B2,CYP17A1,DACT2,GRIN1,GSTA5,HSPA1A/HSPA1B,LHCGR,MEGF10,PRKAR2B,PTGFR,RDH16,SAA1,Slco1a4,STAR,TH
lovastatin		chemical drug	Inhibited	-2.595	0.00119	DHCR7,FDPS,GAP43,HMGCR,HMGCS1,LDLR,MAL,MVD,PCSK9,TH
aflatoxin B1		chemical - endogenous non-mammalian		-1.291	0.00121	ALDH3A1,AOX1,CELA1,CHRM3,CX3CL1,FADS2,FAM83F,GRIA2,GSTA5,HLA-A,IDI1,INHBA,LDLR,SLC7A11,STAR
compound SI-1		chemical reagent			0.00124	KLK3,NKX3-1
compound SI-2		chemical reagent			0.00124	KLK3,NKX3-1
PEPCK		group			0.00124	CYP11A1,STAR
propentofylline		chemical drug			0.00124	GAP43,NGF
BBS1	0.091	other			0.00124	ADRA1D,TH
MRAP	-3.342	other			0.00124	MC2R,MRAP2
MLLT1	0.263	transcription regulator			0.00124	HOXA11,HOXA9
ATP1A1	-0.143	transporter			0.00124	HMGCR,LDLR
Sik2		other			0.00124	CYP11A1,STAR
ELAVL3	0.31	other			0.00124	GAP43,TUBB3
2,3,3',4,4',5'-hexachloro-1,1'-biphenyl		chemical toxicant			0.00124	CYP11B2,THRB
chlorisondamine		chemical drug			0.00124	CHGA,PDYN
MIR23A/24-2/27A cluster		group			0.00124	HOXA10,HOXA11
KMT2A-AFDN		fusion gene/product			0.00124	HOXA10,HOXA9
mir23a/24-2/27a		group			0.00124	HOXA10,HOXA11
3-hydroxykynurenine		chemical - endogenous mammalian			0.00124	RORC,SLC7A11
YKL-05-099		chemical drug			0.00124	CYP11A1,STAR
MIEF2	-0.281	other			0.00124	HMGCR,HMGCS1,SCD
TAS1R3	-0.112	G-protein coupled receptor			0.00124	CEBPA,CHRM3,SLC7A11
KMUP-1		chemical reagent			0.00124	HMGCR,LDLR,SCARB1
2,2-bis(4-hydroxyphenyl)-1,1,1-trichloroethane		chemical - endogenous mammalian			0.00124	CLU,CYP11A1,GSTA5
desmosterol		chemical - endogenous mammalian			0.00124	ACSL4,HMGCR,LDLR
propiconazole		chemical reagent		-1.067	0.00128	CES1,CYP51A1,GSTA5,HAO2,Slco1a4
bromocriptine		chemical drug		-1.387	0.00128	GNRH1,NGF,NPY,NTS,TH
PTN	0.226	growth factor	Inhibited	-2.449	0.00128	APOC2,CEBPA,FBP1,HMGCR,HMGCS1,SCD
8-bromo-cAMP		chemical reagent	Inhibited	-3.609	0.0013	ACSL4,CEBPA,CLDN11,CLU,CYP11A1,CYP11B2,CYP17A1,CYP21A2,FDX1,HSD3B2,INHA,INHBA,LDLR,LHCGR,PDYN,PTGFR,REN,SCARB1,Slco1a4,STAR,VTN,WNT2
UCN		other		-1	0.00133	CYP11A1,CYP17A1,NPY,STAR
CYP7A1		enzyme		-1.067	0.00133	FDPS,HMGCR,LDLR,NPC1L1
BMP6	-0.496	growth factor		-1.093	0.00135	CYP11A1,EPHX1,INHA,INHBA,LHCGR,STAR,TMPRSS6,WNT2
HOXA10	1.011	transcription regulator		1.508	0.00144	AQP1,CYP2F1,ENPP2,HBE1,HMGCR,HOXA11,ME1,SCD,THRSP,TLX1,XDH
T3-TR-RXR		complex	Inhibited	-2.219	0.00144	ATP2A1,LDLR,ME1,SCARB1,THRSP
KCNK9		ion channel		0.555	0.00144	HSD3B1,HTR1B,KCNK3,REN,SSTR2
LG100268		chemical reagent	Inhibited	-2.213	0.00144	CD36,HMGCR,LDLR,SCD,STAR
M344		chemical reagent		0.447	0.00144	CLU,HBE1,HBG2,HBZ,MAPT
H-7		chemical - kinase inhibitor		1.387	0.00144	ALDH3A1,ANGPT2,HDC,SAA1,STAR
SMAD3	0.059	transcription regulator	Inhibited	-2.138	0.00147	ACSS2,ADAM23,CES1,CYP11A1,CYP21A2,CYP51A1,HAS2,INHA,KLK3,LDLR,MOGAT2,PNMT,SCD,SSTR2,STAR,TIMP4
APP	0.089	other		-0.219	0.00152	ALDOC,C1R,C4A/C4B,CA12,CASP1,CHAT,CLU,CMPK2,DHCR7,ENPP2,EOMES,GAP43,GRIN1,HBG2,HBZ,HMGCR,HSPA1A/HSPA1B,INHBA,KLK3,LDLR,MAPT,NPY,PITX3,PRLR,PTPN5,RSAD2,SCARB1,SHH,SHISA3,SLC7A11,SYN1,TH,TUBB3,VSNL1,WDFY1
arachidonic acid		chemical - endogenous mammalian		0.735	0.00153	ACSL4,CD36,CLU,FADS2,LDLR,SCD,STAR,THRSP
EHMT2	-0.074	transcription regulator			0.00153	HBE1,HBG2,HOXA1,KLK3,MAEL,SLC25A31
lithium chloride		chemical drug	Inhibited	-2.333	0.00153	CYP51A1,DCT,FDPS,HMGCR,HMGCS1,IDI1,KLK3,LSS,MAPT
ESRRA		transcription regulator		-1.849	0.00155	ALAS1,ALDOC,CCL28,CD36,CEBPA,CRHR2,CX3CL1,CYP17A1,CYP51A1,HMGCR,HMGCS1,IDI1,PLIN1,PNMT
NCOR-LXR-Oxysterol-RXR-9 cis RA		complex		-1	0.00156	APOC2,CD36,CYP51A1,SCD
FGF4		growth factor		-1.987	0.00156	HMGCR,HMGCS1,SCD,SHH
IFN alpha/beta		group		-1.673	0.00157	CCRL2,CLEC10A,CX3CL1,CXCL14,HLA-A,IRF8,RSAD2
ATF1		transcription regulator			0.0016	CYP11B2,CYP51A1,INHBA,NTS,REN
Ige		complex		-0.88	0.00161	ACSL4,ALAS1,BCAT1,CCL17,CEBPA,CMPK2,COBLL1,CX3CL1,HDC,NPY,RAB7B,RASGRP1,RGS16,RSAD2,SCARB1,SCD
acyline		biologic drug			0.00162	CYP11A1,HMGCR,HSD17B7,LDLR,SCARB1,SLC7A11,STAR,THRB
CYP19A1	-0.293	enzyme		0.022	0.00162	CYP17A1,GRIN1,HLA-A,LHCGR,PRLR,SCARB1,SSTR2,SSTR3
CHGA	-1.867	other			0.00163	AOX1,TH,XDH
toremifene		chemical drug			0.00163	KLK3,LDLR,PRLR
PPP3R1	-0.061	phosphatase		-0.218	0.00166	AQP1,LYNX1,SCD,SFTPC,SLC34A2,SLC7A10
Growth hormone		group		0.351	0.00178	AGT,CD36,CEBPA,CLU,CRHR1,CRHR2,CX3CL1,FDPS,HOXA1,LDLR,PRLR,SCARB1,XDH
myclobutanil		chemical toxicant			0.00179	ADH1C,ALAS1,CES1,HAO2,Slco1a4
SRSF2	0.105	transcription regulator	Inhibited	-2.159	0.00179	AKR1D1,CEBPA,CES1,MAPT,NR1H4
USF1	-0.211	transcription regulator		-0.181	0.0018	AGT,CEBPA,FBXO32,LDLR,OPRD1,REN,RORC
TAF4B	-0.486	transcription regulator		-0.784	0.00181	INHA,INHBA,RET,STRA8
EXT1	0.132	enzyme		0	0.00181	CEBPA,EVX1,PLIN1,SHH
LEF1	0.023	transcription regulator		-0.069	0.00184	ACSBG1,ADAM23,CARD9,DCT,E330020D12Rik,ENPP2,EPHX1,FGF18,FLT3,HAS2,KCNJ3,LY6D,NRN1,RHOH,Trim43b (includes others)
HDAC5	0.169	transcription regulator		-0.663	0.00193	GAP43,HMGCR,HMGCS2,SCD,SOST,TH,TUBB3
amphetamine		chemical drug		-1.154	0.00193	CYP2F1,GSTA5,INHBA,NTS,PDYN,RGS8,TH
TXNRD1	0.214	enzyme		1.387	0.00198	AOX1,CD36,GSTA5,ME1,SCD
ATP8B1	0.333	transporter			0.00209	DNAH2,DNALI1,NR1H4
mir-185		microRNA			0.00209	HMGCR,KCNJ16,LDLR
KMT2A-AFF1		fusion gene/product			0.00209	FLT3,HOXA10,HOXA9
picrotoxin		chemical toxicant	Inhibited	-2	0.0021	CHRM3,GNRH1,GRIA2,LHCGR
CCNC	-0.064	other		-1.941	0.0021	CD36,CEBPA,PLIN1,SCD
OTX2	-0.467	transcription regulator		-1.258	0.00213	DCT,ENPP2,GNRH1,OCA2,PAX2,RHO
propylthiouracil		chemical drug		0.378	0.00219	CELA1,ELOVL3,FADS2,GAP43,HSD3B2,MAPT,NALF1,NRN1,RTN1,THRSP,TNNC1,TTYH1
PML	-0.045	transcription regulator	Activated	3.147	0.00219	ACSL4,HBE1,HBZ,HMGCR,HMGCS1,HSD17B7,IDI1,LDLR,ME1,SCD
IFNG		cytokine		0.455	0.00232	ADGRA1,AGT,ALDH1L1,APOL6,AQP1,C1R,C4A/C4B,CASP1,CCL17,CCL28,CCRL2,CD36,CEBPA,CLEC10A,CMPK2,CX3CL1,CYP11A1,DCT,FBP1,GJA5,GLIS1,GPR158,HAS2,HLA-A,HMGCR,HMGCS1,HSPA1A/HSPA1B,IDI1,IL17RB,INHBA,IRF8,KRT17,LDLR,MLKL,NGF,NUPR1,P2RY14,RARRES1,RORC,RSAD2,SCARB1,SHH,SLC7A11,STAR,TIMP4,TUBB3,TXK,VSNL1,WDFY1
PTEN	0.037	phosphatase		0.831	0.00234	ANGPT2,CA12,CEBPA,FDPS,GJA5,GLIS1,HMGCR,HMGCS1,HOXA10,HOXA11,HSD17B7,HSPA1A/HSPA1B,IDI1,LDLR,LSS,MAL,ME1,MVD,NKX3-1,NTS,P2RY14,PITX3,SCD,SFTPC,SHH,SLC26A7,TH,Vnn3
EGR1	-0.554	transcription regulator	Inhibited	-2.269	0.00237	CHGA,CLU,CYP17A1,HMGCR,LDLR,LHCGR,ME1,PNMT,SHH,SYN1,TH
Peg13	0.298	other		0	0.00241	GRIA2,GRIN1,GRIN2C,HTR1B
EGF	0.219	growth factor		-0.457	0.00241	ACSL4,CASP1,CCL17,CLU,CTRB2,CXCL14,CYP11A1,CYP21A2,EOMES,HAS2,HBZ,HMGCS1,HSD3B2,IDI1,INHBA,INSL3,KLK3,LHCGR,NGF,REN,SCD,SFTPC,STAR,TH,TUBB3
CYP1A2		enzyme		1.342	0.00242	CHRNA4,CYP17A1,INSC,RGS16,Ugt1a7c
PRKACA	-0.052	kinase		-1.12	0.00242	ALAS1,CYP17A1,HSPA1A/HSPA1B,NGF,OXTR
NFIB	0.163	transcription regulator			0.00242	ACSBG1,CDK18,DCT,HSD17B7,SFTPC
SLC27A4	-0.037	transporter			0.00244	CEBPA,RHO
TRMT6	-0.132	other			0.00244	HMGCR,HMGCS2
OPN3	-0.364	G-protein coupled receptor			0.00244	DCT,RHO
TRMT61A	0.099	enzyme			0.00244	HMGCR,HMGCS2
KLK3	1.392	peptidase			0.00244	KLK3,REN
CACNA1H	-0.064	ion channel			0.00244	CYP11B2,REN
miR-339-5p (and other miRNAs w/seed CCCUGUC)		mature microRNA			0.00244	HOXA1,HOXA11
ACSL3	-0.267	enzyme			0.00244	CD36,SCD
EPZ004777		chemical reagent			0.00244	HOXA10,HOXA9
SCT		other			0.00244	AQP1,CD36
selinexor		chemical drug			0.00244	HOXA11,HOXA9
PF-8380		chemical reagent			0.00244	CD36,ENPP2
SRT2183		chemical reagent			0.00244	HMGCR,LDLR
ethyl linoleate		chemical - endogenous mammalian			0.00244	FADS2,SC5D
nitrendipine		chemical drug			0.00244	HMGCR,LDLR
methylpiperidinyl-3b-hydroxycholenamide		chemical reagent			0.00244	HMGCR,LDLR
myristoylated protein kinase C peptide inhibitor		biologic drug			0.00244	CD36,TH
5R,11R-diethyl-5,6,11,12-tetrahydrochrysene-2,8-diol		chemical reagent			0.00244	CRHR2,CYP11B2
indomethacin		chemical drug		-1.061	0.00244	ANGPT2,C4A/C4B,CEBPA,CLU,FGF18,HAS2,IL17RB,LDLR,PDE4C,PRLR,REN,SLC34A2,STAR
LY294002		chemical drug	Activated	3.022	0.00253	ACSS2,ADH1C,ANGPT2,CD36,CEBPA,CRHR1,CYP11A1,HAS2,HMGCR,HMGCS1,IDI1,INHA,LHCGR,ME1,NRN1,NTS,OPRD1,REN,RORC,SCARB1,SCD,SHH
MAP2K1	0.055	kinase	Inhibited	-2.985	0.00257	ACSBG1,ALDH1L1,CEBPA,CYP11A1,CYP17A1,GRIN1,HDC,LDLR,LHCGR,SCARB1,STAR
estrogen receptor		group		-0.579	0.00261	CA12,CDH8,GSTA5,HSPA1A/HSPA1B,LDLR,MAPT,OXTR,PDYN,PDZK1,PRLR,SHH,SOST,TIMP4
mono-(2-ethylhexyl)phthalate		chemical toxicant	Inhibited	-2.949	0.00261	ACSBG1,ACSL4,ALDOC,CD36,CEBPA,CLEC1B,FBP2,INSL3,LDLR,SC5D
ginsenoside Rb1		chemical - endogenous non-mammalian			0.00262	CHAT,NGF,SCD
myristoylated protein kinase A inhibitor 14-22 amide		chemical - kinase inhibitor			0.00262	LHCGR,STAR,TH
FOXO1	-0.159	transcription regulator		-1.178	0.00266	AGT,ALAS1,ANGPT2,CD36,EOMES,FBXO32,FDPS,FGF18,HMGCR,KLK3,LHCGR,ME1,MVD,NKX3-1,NPY,NR1H4,SCARB1,SCD,SLC25A31,TNNC1
STING1	0.085	other		-0.853	0.00266	C6,CARD9,CASP1,HDC,HLA-A,INHBA,IRF8,RGS16,RSAD2
cyclopamine		chemical reagent		0.44	0.00266	CPA1,CYP11A1,INSL3,PGC,SHH
CFTR	-0.348	ion channel		1.195	0.00266	AQP1,FADS2,FDPS,IDI1,SAA1,SCD,SPINK4
Esrra	-0.026	transcription regulator		1.219	0.00269	AGT,ALDOC,CCL17,COX6A2,FBP1,GAPDHS,HSD3B1,REN
BMP2	-0.58	growth factor		1.105	0.00273	BTC,CPA1,CYP17A1,HAS2,INHBA,LHCGR,MC2R,RET,SOST,STAR,TH,TUBB3
ASXL2	0.153	other	Inhibited	-2	0.00275	Apoc1,LRP2BP,PLIN1,SCD
CLOCK	-0.051	transcription regulator		-0.788	0.00279	ACSL4,CEBPA,CYP51A1,FOXA3,HAS2,HMGCS2,Hspa1b,MEGF10,MSMO1,PER2,SCD,SCN4B,TIMP4
NR4A3	0.035	ligand-dependent nuclear receptor	Inhibited	-2.219	0.00283	CAV3,CEBPA,CYP21A2,FBP1,FBP2,HSD3B2,NPY
ILF3	0.07	transcription regulator	Activated	2.646	0.00283	ACSS2,DHCR7,FADS2,FDPS,LDLR,NSDHL,SCD
GW 4064		chemical toxicant		-0.705	0.00288	Akr1b7,APOF,NR1H4,SAA1,SCARB1,THRSP
lysophosphatidylinositol		chemical - endogenous mammalian		-0.447	0.00292	ANGPT2,CASP1,CD36,CX3CL1,INSIG1
omeprazole		chemical drug			0.00292	AGT,CD36,CELA1,HDC,WFDC1
cycloheximide		chemical reagent		-0.447	0.00296	Akr1b7,AQP1,CYP11A1,CYP11B2,CYP21A2,FDX1,GAP43,KLK3,MC2R,PNMT,PRKAR2B,RSAD2,SCARB1,SCD,STAR,THRB,XDH
HNF1A	-0.987	transcription regulator	Inhibited	-2.821	0.00305	ADH1C,AGT,CCL28,CDH8,COX6A2,DCT,FBP1,FBP2,FOXA3,HMGCR,LDLR,NPC1L1,NR1H4,PCSK9,PRLR,SGK2,SLC26A7,Slco1a4,Ugt1a7c,VTN
SORL1	0.303	transporter		-1.897	0.00309	AGT,AQP1,EPHA8,INHBA,NGF,NPY,NTS,NTSR1,SCARB1,WNT2
LPIN1	0.275	phosphatase			0.00312	CEBPA,FDPS,HMGCR,SCD
VAV3	0.472	cytokine			0.00312	BTC,C4A/C4B,CAV3,KLK3
CPE	-0.201	peptidase			0.00312	CHGA,HMGCR,LDLR,PDYN
LGR4	0.308	transmembrane receptor		-1.432	0.0032	CYP11A1,LHCGR,PRLR,RDH16,STAR
PER2	-1.042	transcription regulator			0.00323	ALAS1,ALDH3A1,PER2
ethylene dimethanesulfonate		chemical reagent			0.00323	CYP11A1,CYP17A1,LHCGR
quetiapine		chemical drug			0.00323	GRIA2,GRIN1,GRIN2C
cyproterone acetate		chemical drug			0.00323	GAP43,KLK3,PRLR
MAF	0.146	transcription regulator	Inhibited	-2.425	0.00333	ACSS2,CYP51A1,HMGCR,IDI1,LSS,RORC
INHBA	-1.513	growth factor		-0.512	0.00335	CCL17,CYP11A1,CYP17A1,HSD3B2,INHA,INHBA,LHCGR,PRLR,RGS16,SFTPC,STAR
KMT2A	0.339	transcription regulator		0.098	0.00339	GCNT4,HOXA10,HOXA11,HOXA9,SCARB1,SP9,TBATA
ciprofibrate		chemical drug		-0.295	0.00351	APOC2,CD36,ELOVL3,HSD3B1,LY6D,PDZK1,SCARB1,SCD,Vnn3
TG	0.786	other		-1.246	0.00352	ANGPT2,CEBPA,THRB,THRSP
PPARGC1B	-0.196	transcription regulator	Inhibited	-2.415	0.00357	FBXO32,FDPS,HMGCR,LSS,MVD,SCD
bisphenol A		chemical - endogenous mammalian		1.156	0.00361	ALAS1,CD36,CLU,EPHA8,FGF18,HOXA10,HSPA1A/HSPA1B,LHCGR,NPY,SRD5A2,SYN1
berberine		chemical drug		1.51	0.00367	COX6A2,HMGCR,LDLR,PCSK9,RORC,SCARB1,SCD,TH
IL4	0.215	cytokine		-1.145	0.0037	ACSL4,ALAS1,ALDOC,ATP2A1,BCAT1,CCL17,CCRL2,CD36,CITED1,CLEC10A,CMPK2,COBLL1,CX3CL1,DCT,EOMES,EPHX1,FFAR4,HDC,HMGCR,HSD3B1,HSD3B2,HSPA1A/HSPA1B,IL17RB,IQCG,IRF8,KLK3,LPAR3,LY6D,MAL,NGF,NKX3-1,PNP,RASSF4,REEP6,SAA1,SCARB1,SFTPC,SHISA3,TM7SF2,TXK
NR1H4	-1.231	ligand-dependent nuclear receptor		-1.222	0.00372	Akr1b7,APOC2,CCL28,CEBPA,GSTA5,LDLR,NGF,NPC1L1,NR1H4,OBP2B,PNMT,SCARB1
STAT3	0.006	transcription regulator		0.155	0.00379	AGT,ANGPT2,CASP1,CCL17,CCRL2,CEBPA,CMPK2,CX3CL1,CXCL14,ENPP2,EOMES,FLT3,FOXA3,GAP43,HAS2,HLA-A,HOXA10,KLK3,KRT17,NPY,PCSK9,REN,RET,RORC,RSAD2,SAA1,SHH
glycerol		chemical - endogenous mammalian			0.00391	AGT,LDLR,SCARB1
ZFP91	0.001	transcription regulator			0.00391	BCAT1,CASP1,FADS2
EN1	-1.073	transcription regulator			0.00391	ALDOC,TH,TUBB3
ACACB	0.124	enzyme			0.00391	HMGCR,MVD,SCD
AQP1	1.075	transporter			0.00391	CES1,NUPR1,TH
aroclor 1254		chemical toxicant			0.00391	CYP11A1,STAR,THRB
2,4-dinitrophenol-ovalbumin conjugate		chemical reagent	Inhibited	-2	0.00396	CRHR1,NGF,PDYN,VTN
SIRT		group			0.00401	LDLR,SCD
vinclozolin		chemical reagent			0.00401	CYP11A1,CYP17A1
C1QL4		other			0.00401	CEBPA,STAR
STEAP2	0.547	enzyme			0.00401	CEBPA,NIBAN1
RREB1	0.103	transcription regulator			0.00401	HBZ,Sct
RNF6	-0.228	transcription regulator			0.00401	INHA,KLK3
NR2C1	0.152	transcription regulator			0.00401	HBE1,HBG2
GRIA2	1.151	ion channel			0.00401	GRIA2,GRIN1
IMTPPE		chemical reagent			0.00401	KLK3,NKX3-1
6-hydroxydopamine		chemical toxicant		1.098	0.00403	CASP1,GAP43,HSPA1A/HSPA1B,NPY,PDYN,PITX3,TH
linoleic acid		chemical - endogenous mammalian		-0.663	0.00409	ACSL4,CD36,CLU,LDLR,REN,SCD
DKK1	-0.213	growth factor		-0.816	0.00409	ANGPT2,PRLR,SLC7A11,SOST,TNNC1,TTYH1
CHD4	0.142	enzyme			0.00409	CPNE7,HBE1,HBG2,HOXA9,RORC,SCN3B
Map3k7	0.147	kinase		0	0.00409	CMPK2,HAS2,NGF,RSAD2,SCD,Vnn3
FLT3LG		cytokine			0.00409	CD3G,CEBPA,FLT3,HBE1,HBZ,IRF8
GDF2		growth factor		-0.672	0.00426	CHAT,ENPP2,NGF,NPY,SCD,Sct,TUBB3
HDAC3	0.046	transcription regulator			0.00426	CD36,ENPP2,HBE1,HBG2,KLK3,ME1,SCD
clofibrate		chemical drug		0.464	0.00426	APOC2,CD36,HMGCR,HMGCS2,LDLR,PCSK9,SCD
TCF7L2	0.251	transcription regulator		-1.809	0.00431	CASR,CEBPA,CLDN11,CYP51A1,DUSP15,E330020D12Rik,ENPP2,FBP1,FBP2,FBXO32,HMGCS2,KCNJ3,LPAR3,MAL,ME1,PPP1R14A,SC5D,Trim43b (includes others)
G protein alpha i		group		-1.671	0.00437	C1R,C4A/C4B,HLA-A,LDLR,RSAD2,STAR
MYD88	-0.082	other		0.037	0.00441	AOX1,CCL17,CCRL2,CLEC10A,CMPK2,FBXO32,HDC,HLA-A,INHBA,IRF8,RSAD2,SAA1,SCARB1,Vnn3,XDH
bicalutamide		chemical drug		0.313	0.00451	APOF,CEBPA,CLU,KLK3,NKX3-1
STK40	0.171	kinase		-1.387	0.00466	C6,CEBPA,FGF18,SFTPC,SHH,WNT2
3-deoxy-2-octulosonic acid(2)-lipid A		chemical - endogenous non-mammalian			0.00468	DHCR7,HMGCR,LSS
estradiol valerate		chemical drug			0.00468	INHA,KLK3,NGF
ACSL5	-0.037	enzyme			0.00468	GPRC5A,MYRIP,TMEM40
TARBP2	0.02	other			0.00468	NKX3-1,RET,TNNC1
rofecoxib		chemical drug			0.00468	ANGPT2,NGF,REN
mevastatin		chemical drug			0.00468	DHCR7,HMGCR,LDLR
amlodipine		chemical drug			0.00468	HMGCR,LDLR,REN
bombesin		chemical - endogenous mammalian			0.00468	KLK3,NKX3-1,SHH
estradiol-17beta-benzoate		chemical reagent	Inhibited	-2.144	0.0048	CHGA,CYP2F1,ENPP2,GRIN1,HLA-A,NTS,Nup62cl,OXTR,PDYN,RASD1,RET
Am 580		chemical reagent	Activated	2.236	0.00488	CYP51A1,HMGCR,HMGCS1,LSS,SCD
bile acid		chemical - endogenous mammalian		-1.091	0.00495	APOC2,EPHX1,HDC,NR1H4
thyroid hormone		chemical - endogenous mammalian		-1.342	0.00496	AGT,Apoc1,FDPS,GNRH1,HMGCR,INHA,ME1,RTN1,THRB,THRSP
RIPK2	-0.056	kinase		0.157	0.00497	CD36,HMGCR,LDLR,RASGRP1,SCD,SLC2A6
ZNF217	-0.132	transcription regulator			0.00497	CITED1,EOMES,EVX1,GPRC5A,SLC6A15,VSNL1
EIF2S1	-0.003	translation regulator			0.00528	A530084C06Rik,MEGF10,NUPR1,SLC7A11,TECTA
FGF7	0.272	growth factor		-0.042	0.00529	CEBPA,CTRB2,HAS2,SCD,SFTPC,SHH
TFAP2C	0.587	transcription regulator		-0.271	0.00529	CA12,CYP11A1,EOMES,HOXA1,MAL,RET
HMOX1	-0.057	enzyme		0.113	0.00538	ANGPT2,AQP1,CCL17,CNMD,MAPT,PITX3,RORC,TH
ERK1/2		group		-0.114	0.00546	ANGPT2,CAV3,CEBPA,CRHR1,CYP17A1,GNRH1,HAS2,HLA-A,KRT17,LDLR,MAPT,SSTR3,STAR,TH
indican		chemical - endogenous mammalian		-1.279	0.0055	AGT,ANGPT2,REN,SLCO4C1
TERC		other			0.0055	CASP1,CLU,HMGCR,NUPR1
MARK2	-0.069	kinase			0.0055	HDC,MAPT,RSAD2,Vnn3
PRLR	-1.9	transmembrane receptor			0.0055	HSD3B1,LHCGR,SLC34A2,STAR
Angiotensin II receptor type 1		group			0.00553	GAP43,NPY,TH
POU3F2		transcription regulator			0.00553	ALDOC,CHGA,HSD3B2
TAF1	-0.069	transcription regulator			0.00553	LHCGR,PRLR,SCARB1
ascorbic acid		chemical - endogenous mammalian		-0.873	0.00558	CEBPA,FBP1,LDLR,LPO,NUPR1,PCSK9,TH
wortmannin		chemical drug		-0.194	0.00569	AGT,CD36,CX3CL1,CYP17A1,GAP43,GRIN1,HAS2,IRF8,OPRD1,SCARB1,TH
ITGAV	0.524	transmembrane receptor		-1.067	0.00571	CD36,HAS2,HLA-A,SOST,VTN
XMU-MP-1		chemical drug			0.00594	HMGCS1,PDZK1
xylitol		chemical - endogenous mammalian			0.00594	CEBPA,NR1H4
NMD-11		chemical reagent			0.00594	SYN1,TUBB3
PIK3AP1	0.415	other			0.00594	CEBPA,IRF8
PDZK1IP1	0.973	other			0.00594	PDZK1,SCARB1
GPR39	-0.858	G-protein coupled receptor			0.00594	CLU,RGS16
PROKR2	0.532	G-protein coupled receptor			0.00594	GNRH1,INHBA
PHOX2A	0.22	transcription regulator			0.00594	RET,TH
URI1	0.041	transcription regulator			0.00594	KLK3,NKX3-1
Fructus xanthii aqueous extract		chemical - endogenous non-mammalian			0.00594	CD36,SCD
CAMK1	0.167	kinase			0.00594	CYP11B2,STAR
G6PC1		phosphatase			0.00594	CYP11A1,STAR
furosemide		chemical drug			0.00594	PAX2,REN
mibefradil		chemical drug			0.00594	CYP11B2,REN
SOX3	-0.182	transcription regulator		1.633	0.00599	CITED1,COBLL1,EOMES,EVX1,INHBA,RET
ABCA1	0.128	transporter		0.686	0.00615	CYP51A1,HMGCR,INSIG1,LDLR,SCARB1
RNF2	-0.185	transcription regulator		0.655	0.00615	EOMES,HOXA10,MAEL,STRA8,SYCP1
cyclosporin A		biologic drug		0.236	0.00619	AGT,ALAS1,BCAT1,C4A/C4B,CASP1,CASR,CLU,HMGCR,KCNK3,LDLR,PRLR,REN,RORC,SCD,SHH,SLC34A2,SPINK4,XCR1
estradiol benzoate		chemical drug		-1.16	0.00636	CYP11A1,CYP17A1,GNRH1,GRIN1,NPY,OXTR
(+)-MK-801		chemical drug		0.728	0.00636	GJA5,GRIN1,HSPA1A/HSPA1B,NPY,NTS,SSTR2
vorinostat		chemical drug		1.026	0.00638	CASP1,CCL17,CEBPA,CLU,CYP51A1,HMGCR,HMGCS1,IDI1,LDLR,LSS,MVD,RHO,SULT4A1
TFAP2A	0.581	transcription regulator		-0.44	0.00644	ADRA1D,CCL28,CEBPA,CX3CL1,CYP11A1,GNRH1,LHCGR,NPY
TFEC	-0.767	transcription regulator			0.00647	ATP2A1,DCT,KLK3
metyrapone		chemical drug			0.00647	ALAS1,NPY,SCARB1
CpdX		chemical reagent			0.00647	CYP11B2,SCD,WNT2
acadesine		chemical drug			0.00647	LDLR,NPY,THRSP
di(2-ethylhexyl) phthalate		chemical toxicant		1.498	0.00662	ALDH3A1,CD36,CYP17A1,LHCGR,STAR
FOSB	-1.331	transcription regulator			0.00671	CEBPA,GRIA2,INHBA,TH
nafenopin		chemical drug			0.00671	CHRNA4,CLPS,CTRB2,CYP17A1
EP4-D		chemical reagent		1.342	0.00712	ALDOC,CD3G,CX3CL1,HLA-A,Sct
MRTFB	0.139	transcription regulator		-0.152	0.00712	EPHA8,EYA2,FADS2,FHL1,HLA-A,INHBA,MOGAT2,Prss34,SCARB1,SLC35D3
cocaine		chemical drug		-1.674	0.00712	CASR,GRIA2,GRIN1,HJV,INHBA,MAPT,NPY,NTS,PDYN,TH
KITLG	0.076	growth factor		0.447	0.00722	CASP1,CD3G,CEBPA,CLEC1B,CLU,CX3CL1,GRIA2,HBE1,HBZ,LDLR,PTPRR,SLC35D3
nitrofurantoin		chemical drug		0.853	0.00736	C4A/C4B,CES1,CLU,GSTA5,HMGCR,HMGCS1,HMGCS2,NR1H4,SLC34A2
CASZ1	0.332	enzyme	Inhibited	-2	0.00738	CCL17,FGF18,HTR1B,KCNK3
UBE2I	0.065	enzyme		-1.946	0.00738	CEBPA,CYP11A1,CYP11B2,CYP17A1
ethylene glycol tetraacetic acid		chemical reagent		-0.068	0.00738	GRIN1,HOXA1,STAR,THRSP
aprepitant		chemical drug		1	0.00738	CCL28,INHBA,SAA1,XDH
PCGF6	-0.092	transcription regulator			0.0075	MAEL,SLC25A31,Xlr4c (includes others)
CHAF1A	0.249	other			0.0075	EOMES,GAP43,MAPT
thioridazine		chemical drug			0.0075	CHRM3,LSS,NTS
naloxone		chemical drug			0.0075	GNRH1,NPY,TH
JUND	-0.208	transcription regulator			0.00757	AGT,ALAS1,CLU,LHCGR,NTS,TH
dehydroisoandrosterone		chemical - endogenous mammalian		1.981	0.00757	CD3G,CHRNA4,CYP17A1,KLK3,RORC,SCD
TP63	0.719	transcription regulator		0.772	0.00785	ADAMTS18,ALDH3A1,BC064078,CAPN9,CASP1,CDK18,CEBPA,CYP2F1,FDPS,FOXQ1,HSPA1A/HSPA1B,Hspa1b,INHBA,KLK3,KRT17,OPRD1,RASGRP1,RASSF4,SLC7A11,SPINK4,TGM3,TH
methapyrilene		chemical drug		0.447	0.00797	CD36,CES1,ENPP2,FBP1,HMGCR,HMGCS2,NR1H4,SCD
PP2/AG1879 tyrosine kinase inhibitor		chemical drug		-1.082	0.008	ACSL4,AGT,GRIA2,GRIN2C,KLK3,MAPT
mycophenolic acid		chemical drug		-0.928	0.008	CLU,INHBA,KRT17,LDLR,MGAM,NPY
NGFR	0.24	transmembrane receptor			0.0081	DHCR7,GRIA2,LDLR,NGF
HSF2	-0.037	transcription regulator			0.0081	CLU,HSPA1A/HSPA1B,Hspa1b,LHCGR
sucrose		chemical - endogenous mammalian			0.0081	ACSS2,AQP1,HMGCR,SCD
TFE3	-0.136	transcription regulator		-0.447	0.00818	DCT,ELOVL3,INSIG1,SCD,THRSP
valsartan		chemical drug		-0.447	0.00818	AGT,ANGPT2,AQP1,CEBPA,PAX2
triolein		chemical drug			0.0082	FADS2,THRSP
CYP46A1	0.463	enzyme			0.0082	GRIN1,SYN1
SIX6		transcription regulator			0.0082	CCL28,GNRH1
FMN1	-0.007	other			0.0082	EVX1,SHH
miR-494-3p (miRNAs w/seed GAAACAU)		mature microRNA			0.0082	FGF16,VSNL1
ST13	-0.039	other			0.0082	CD36,CEBPA
GABBR2	0.234	G-protein coupled receptor			0.0082	CASR,GRIA2
NPAS2	-0.495	transcription regulator			0.0082	ALAS1,PER2
flupenthixol		chemical drug			0.0082	GRIN1,GRIN2C
xaliproden		chemical drug			0.0082	CHAT,NGF
butylbenzyl phthalate		chemical toxicant			0.0082	LHCGR,STAR
3-hydroxyanthranilic acid		chemical - endogenous mammalian			0.0082	RORC,SLC7A11
E. coli B5 lipopolysaccharide		chemical - endogenous non-mammalian		1.155	0.00835	ADH1C,Apoc1,CCL17,CEBPA,CES1,CX3CL1,CYP11A1,CYP11B2,HLA-A,LDLR,VTN,XCR1
miR-293-5p (and other miRNAs w/seed CUCAAAC)		mature microRNA			0.00862	FGF16,KCNJ16,VSNL1
miR-31-5p (and other miRNAs w/seed GGCAAGA)		mature microRNA			0.00862	CASR,KRT17,SOST
PPP4R3A	0.068	other			0.00862	EOMES,SP9,TUBB3
fluconazole		chemical drug			0.00862	ADH1C,CYP11B2,STAR
linalool		chemical - endogenous non-mammalian			0.00862	DHCR7,HMGCR,NPY
TCF12	0.155	transcription regulator		-1.236	0.00865	CCL28,CD3G,CELA1,FLT3,HSD17B14,LY6D,MVD,TUBB3
CLEC10A	-1.559	other		-1	0.00886	CLEC10A,HSPA1A/HSPA1B,KRT17,NLRP12
enalapril		biologic drug		1	0.00893	AGT,ANGPT2,C4A/C4B,CLU,REN,SLC34A2
phenobarbital		chemical drug	Inhibited	-2.423	0.00893	ALDH3A1,EPHX1,GSTA5,INSIG1,Slco1a4,THRSP
IL13		cytokine		-1.91	0.00905	CASP1,CCL17,CD36,CEBPA,CLEC10A,CX3CL1,ENPP2,FADS2,FOXA3,GRIN1,HDC,HS3ST1,HSD3B1,IL17RB,MSMO1,RORC,SFTPC,TIMP4
VDR	-0.161	transcription regulator		0.593	0.00934	AGT,ANGPT2,CASR,CD36,ELOVL3,LDLR,NGF,NR1H4,NUPR1,REN,SCD,SLC34A2
TCF7L1	0.354	transcription regulator		-0.447	0.00935	E330020D12Rik,ENPP2,EOMES,KCNJ3,Trim43b (includes others)
IDH1	-0.662	enzyme			0.00935	BCAT1,FBP1,FBP2,HMGCR,LDLR
HES1	-0.009	transcription regulator		1.432	0.00935	CEBPA,CHGA,PAX2,Sct,TUBB3
KDM4C	-0.08	enzyme			0.00983	HOXA9,KLK3,TTYH1
SERPINA3		other			0.00983	HMGCR,LDLR,SCD
ITGA11	0.063	other			0.00983	IDI1,INSIG1,NSDHL
W7		chemical reagent			0.00983	FOXL2,KLK3,STAR
BAY K8644		chemical reagent			0.00983	CYP11B2,NGF,TH
zinc sulfate		chemical drug			0.00983	Hspa1b,MAPT,NPY
tamibarotene		chemical drug			0.00983	GAP43,HOXA1,RORC
isoproterenol		chemical drug		-1.504	0.00987	ACSL4,AGT,CASP1,HSD17B7,NGF,REN,SCD,TH,TUBB3
arsenic trioxide		chemical drug		1.413	0.0104	BCAT1,CYP51A1,DHCR7,FDPS,FDX1,HBG2,HMGCR,HMGCS1,IDI1,LSS,ME1,MSMO1,SCD,SLC7A11
ZFHX3	0.242	transcription regulator			0.0105	C1QL1,HLA-A,PAX2,RGS16,SP9,TUBB3
losartan potassium		chemical drug		-0.312	0.0106	AGT,AQP1,CD36,MAPT,REN,STAR,TH,TUBB3
WNT5A	-0.003	cytokine	Activated	2.077	0.0106	BTC,CD36,CYP11A1,ENPP2,IRF8,LHCGR,PITX3,PRLR,RET,STAR
NPY	-3.483	other		0.447	0.0106	CYP21A2,HSD3B2,NPY,PER2,TH
GHR	0.177	transmembrane receptor		-1.109	0.0106	CD36,LHCGR,NPY,PRLR,SOST
3,5-L-diiodothyronine		chemical - endogenous mammalian			0.0108	ME1,SCD
ANGPTL8		other			0.0108	ACSS2,SCD
RLN1	-0.549	other			0.0108	HAS2,OXTR
LATS		group			0.0108	CYP11B2,STAR
PSMC3IP	0.088	transcription regulator			0.0108	CEBPA,CYP17A1
PDZK1	-2.029	other			0.0108	AQP1,SCARB1
HG-9-91-01		chemical drug			0.0108	CYP11A1,STAR
proteasome inhibitor		chemical drug			0.0108	AQP1,OPRD1
LHX1	-0.06	transcription regulator	Inhibited	-2.626	0.0109	C7orf57,FBP1,GSTA5,HAO2,PAX2,PDZK1,SLC47A1
MPZ	-0.012	other			0.0111	HMGCR,HMGCS1,MVD
CRHR2	1.349	G-protein coupled receptor			0.0111	CRHR1,NGF,TH
FSHB		other			0.0111	CLDN11,INHA,INHBA
SULT1E1		enzyme			0.0111	CYP17A1,ELOVL3,SCARB1
SOX4	0.195	transcription regulator		0.333	0.0113	ALDH1B1,CASP1,EOMES,FHL1,GNRH1,GRIA2,LY6D,PNP,RARRES1,SLC2A6
glucosamine		chemical - endogenous mammalian		-0.788	0.0113	AGT,CEBPA,COX6A2,HAS2,REN
PRKAA1	-0.124	kinase		1.97	0.0113	CLU,HMGCR,HSD3B2,IL17RB,PDYN,PTPRR,STAR,THRSP,TTYH1
norepinephrine		chemical - endogenous mammalian		-0.788	0.0113	CHAT,ELOVL3,EOMES,FDX1,GNRH1,NGF,PADI4,PDE8B,THRSP
MLXIPL	-0.744	transcription regulator		-0.826	0.0114	ACSS2,CEBPA,HMGCR,HMGCS2,PLIN1,RGS16,SCD,THRSP
AHSG	-0.048	other	Activated	2	0.0114	FOXQ1,LY6D,MAL,SLC15A2
APOE	-0.577	transporter		1.268	0.0115	ACSL4,CASP1,CD36,CLU,GRIA2,HMGCR,HMGCS2,HSPA1A/HSPA1B,Hspa1b,LDLR,MAPT,PCSK9,PLIN1,SCARB1,WNT2
PKD1	0.272	ion channel		-0.447	0.0116	BCAT1,DNAI7,Hrg,IL17RB,ITIH2,KCTD14,KLK3,PRLR,SLC26A7,SSTR2
GLI2	0.371	transcription regulator		0	0.0119	ATP2A1,CCL17,CLU,KLK3,KRT17,PAX2,PGC
MRTFA	0.072	transcription regulator		0.277	0.012	ELOVL3,EPHA8,EYA2,FADS2,FHL1,HLA-A,MOGAT2,Prss34,SCARB1,SLC35D3
NRIP1	0.206	transcription regulator		1.091	0.012	CD36,HAS2,SCD,STAR,THRSP
rotenone		chemical toxicant		1.387	0.012	AGT,HTR1B,MAPT,PAX2,TH
metformin		chemical drug		1.202	0.0122	ALDH1B1,CYP11A1,EOMES,GSTA5,HSD3B2,IL17RB,INSIG1,MAPT,NPY,SCARB1,SHH,STAR
mir-223		microRNA	Activated	2.158	0.0123	C7,CD36,HMGCS1,MLKL,MSMO1,PADI4,Prss34,SCARB1
SST		other		0.515	0.0123	PRLR,SSTR2,SSTR3,TOX
pregna-4,17-diene-3,16-dione		chemical - endogenous non-mammalian			0.0125	CEBPA,CES1,NGF
alvespimycin		chemical drug			0.0125	HMGCR,HSPA1A/HSPA1B,SCD
SETX	0.089	enzyme			0.0125	FOXQ1,KRT17,TGM3
KDM4A	0.132	transcription regulator			0.0125	CHD5,FHL1,TTYH1
WNT7A	-0.528	cytokine			0.0125	HOXA10,HOXA11,SYN1
F2	-1.066	peptidase		-0.973	0.0126	ALDH1B1,ANGPT2,APOF,CASP1,CD36,CLU,CX3CL1,FHL1,HAS2,SLC2A6,TUBB3,VTN
GH1		growth factor		-0.93	0.0129	CEBPA,CLU,GRIN1,HOXA1,LDLR,PRLR,STAR
docosahexaenoic acid		chemical drug		0.463	0.013	ACSS2,CASP1,CEBPA,FADS2,LDLR,MAPT,NPC1L1,SAA1,SCD
SNCA	-0.526	enzyme	Activated	2.159	0.0132	AGT,BTC,CA12,CHRNA4,FBXO32,GRAMD1B,Hspa1b,KCNIP4,MAPT,PITX3,RET,RSAD2,SLITRK1,SYN1,TH,TUBB3
DUSP1	-0.169	phosphatase		-0.647	0.0132	APOL6,ATP2A1,CLEC10A,CMPK2,CYP17A1,ELOVL3,IRF8,RSAD2
A2M	-0.845	transporter		-0.277	0.0133	CHAT,GAP43,GRIN1,PRLR
FGF8	0.332	growth factor		-1.664	0.0134	RASD1,SHH,TBX22,TH,TM7SF2,TUBB3
Vegf		group	Inhibited	-2.023	0.0134	ANGPT2,CASP1,ELOVL3,ENPP2,FGF16,HBE1,HDC,HMGCS2,INHBA,INSIG1,LDLR,NGB,NLRP12,OXTR,P2RY14,PTPN5,PTPRR,XCR1,XDH
ceefourin-1		chemical reagent			0.0137	CD36,CEBPA
NOBOX	-0.143	transcription regulator			0.0137	MOS,ZAR1
atrazine		chemical toxicant			0.0137	CYP11A1,STAR
MEDAG	-0.532	other			0.0137	CD36,PLIN1
ZBED2		transcription regulator			0.0137	CMPK2,HLA-A
GPAM	-0.054	enzyme			0.0137	HMGCS2,SCD
UGT2B17		enzyme			0.0137	KLK3,NKX3-1
ABCC4	-0.347	transporter			0.0137	HSD3B2,STAR
SIX3		transcription regulator			0.0137	CCL28,RHO
PSIP1	0.058	transcription regulator			0.0137	HOXA9,RHO
USP37	0.011	peptidase			0.0137	CEBPA,SYN1
UGT2B15		enzyme			0.0137	KLK3,NKX3-1
CITCO		chemical reagent			0.0137	ALAS1,THRSP
flufenamic acid		chemical drug			0.0137	KLK3,NKX3-1
cyclopentenone		chemical reagent			0.0137	GSTA5,HSPA1A/HSPA1B
manassantin B		chemical - endogenous non-mammalian			0.0137	CEBPA,SCD
THRA	-0.12	ligand-dependent nuclear receptor			0.0137	CCL17,CCL28,CEBPA,INHBA,LDLR,THRB,THRSP,Ugt1a7c
CNTF		cytokine		-0.588	0.0139	CCRL2,CHAT,ENPP2,GPR158,NGF,NPY,RHO,SAA1,SCD,XDH
SIM1	-1.077	transcription regulator	Inhibited	-2.353	0.0139	ANGPT2,AOX1,ELOVL3,GRIN1,HLA-A,ITIH3,KLK3,SHH,ST8SIA5,THRB
fatty acid		chemical - endogenous mammalian		-0.762	0.014	CD36,FADS2,FFAR4,LDLR,NPY,SCD,THRSP
EBF2	-0.028	transcription regulator			0.014	NIBAN1,REN,SHISA3
enzalutamide		chemical drug			0.014	CHGA,SLC45A3,SRD5A2
TNFRSF10A	0.042	transmembrane receptor			0.014	CD3G,IL17RB,RORC
PLD2	-0.089	enzyme			0.014	ELOVL3,NR1H4,SCARB1
PCYT1A	-0.07	enzyme			0.014	CDK18,SCD,TUBB3
CETP		enzyme			0.014	HMGCR,LDLR,PLIN1
vanillin		chemical - endogenous non-mammalian			0.014	HSPA1A/HSPA1B,INSIG1,SLC7A11
amitriptyline		chemical drug			0.014	CASP1,LSS,NPY
4-hydroxytamoxifen		chemical drug		-0.069	0.0143	CEBPA,CLU,GSTA5,HSD17B7,KLK3,PDZK1,RASD1,RGS16,THRB
DOCK8	-0.919	other		-1.342	0.0143	CMPK2,HDC,INHBA,RSAD2,Vnn3
monocrotaline		chemical toxicant		-0.75	0.0143	FHL1,GAP43,NGF,TH,TUBB3
resveratrol		chemical drug		-0.278	0.0146	CAV3,CD36,CX3CL1,CYP11A1,CYP17A1,HAS2,HMGCR,KLK3,LDLR,PLIN1,SHH,SOST,STAR
diethylnitrosamine		chemical toxicant		-1	0.0147	ALDH3A1,ANGPT2,ELOVL3,GSTA5,HSD3B1,Hspa1b,LY6D,Vnn3
trichostatin A		chemical drug		-0.085	0.0148	AGT,BCAT1,CA12,CD36,CEBPA,CHAT,CLU,ENPP2,EPHX1,GAP43,GRIA2,GRIN1,GSTA5,HBE1,HBG2,HBZ,HMGCR,HMGCS1,HMGCS2,HOXA1,HOXA10,IRF8,KLK3,LDLR,LHCGR,ME1,OXTR,RET,SLC7A11,STAR,TUBB3
3-deazaneplanocin		chemical drug		1.133	0.0152	CLDN11,FBXO32,IRF8,KRT17,NUPR1
SASH1	0.197	other		-1.342	0.0152	CMPK2,HDC,INHBA,RSAD2,Vnn3
SB203580		chemical drug		1.753	0.0152	4930486L24Rik,AGT,AQP1,C4A/C4B,CAV3,CCL17,CCRL2,CX3CL1,CYP51A1,FOXQ1,HAS2,NGF,NKX3-1,PAX2,SECTM1,STAR,TOX,XDH
TET2	0.296	enzyme		-0.596	0.0153	CEBPA,CMPK2,FBP1,Nepn,NIBAN1,PAX2,RSAD2,TPBGL
AGTR1	-0.459	G-protein coupled receptor			0.0155	AGT,GSTA5,REN,XDH
STAT1	-0.177	transcription regulator		-1.012	0.0155	AGT,ANGPT2,APOC2,APOL6,C1R,C4A/C4B,CASP1,CCRL2,CMPK2,CX3CL1,GRIN1,IRF8,KRT17,RORC,RSAD2,SHH
PHF1	-0.215	transcription regulator			0.0156	HOXA10,HOXA11,HOXA9
P2RY2	-0.571	G-protein coupled receptor			0.0156	GAP43,HAS2,VTN
USP19	-0.227	peptidase			0.0156	CES1,FBXO32,ME1
linolenic acid		chemical - endogenous mammalian			0.0156	CD36,CLU,THRSP
MYOD1	0.95	transcription regulator		-0.524	0.0157	AGT,ATP2A1,CAV3,CXCL14,ENPP2,EPHA8,HAS2,PNMT,PNP,PRKAR2B,TNNC1
17-alpha-ethinylestradiol		chemical drug		-0.27	0.0158	APOC2,BCAT1,CYP17A1,LDLR,NR1H4,SCARB1,SLC34A2,Slco1a4
Nr1h		group	Inhibited	-2.211	0.0158	AGT,Apoc1,APOC2,PLIN1,REN,SCARB1,SCD,STAR
IL1A		cytokine		-1.36	0.0161	C4A/C4B,CYP11A1,CYP17A1,HDC,HSD3B1,INHBA,NGF,NPY,RHCG,SAA1,SSTR2
adavosertib		chemical drug		-1	0.0162	C6,CARD9,CASP1,HLA-A,IRF8,SAA1
SERPINA1	1.576	other			0.0166	CD36,LDLR,RGS16,SCARB1
kremezin		chemical drug			0.0169	REN,SLCO4C1
ELOVL2	-0.68	enzyme			0.0169	CASP1,SCD
FFAR2	-0.306	G-protein coupled receptor			0.0169	CD36,STAR
C430049B03Rik	-0.194	other			0.0169	CEBPA,SCD
HDAC10	-0.122	transcription regulator			0.0169	CASR,DCT
UGDH	0.077	enzyme			0.0169	FADS2,HAS2
XRCC5	-0.167	enzyme			0.0169	KLK3,XDH
ANGPTL3		growth factor			0.0169	ACSS2,SCD
HOXB7	0.504	transcription regulator			0.0169	ANGPT2,REN
LILRB3	0.037	transmembrane receptor			0.0169	HMGCR,IDI1
NPC1L1	-2.678	transporter			0.0169	HMGCR,HMGCS1
RCOR2	0.049	transcription regulator			0.0169	HBE1,HBG2
calmidazolium		chemical drug			0.0169	CYP11B2,FOXL2
cortistatin A		chemical reagent			0.0169	CEBPA,IRF8
alprazolam		chemical drug			0.0169	CRHR1,PER2
CGP 42112		chemical reagent			0.0169	MAPT,TUBB3
diazooxonorleucine		chemical drug			0.0169	AGT,HMGCR
CYP1A1		enzyme		1.342	0.0169	CHRNA4,CYP17A1,INSC,MAPT,RGS16,Ugt1a7c
KDM8	-0.068	enzyme		-1.342	0.0169	CYP11A1,FBP1,FBP2,KLK3,LSS
MSTN		growth factor		0.765	0.0169	CAV3,CEBPA,FBXO32,INHBA,STAR
SOX1	0.607	transcription regulator		1.342	0.0169	CITED1,COBLL1,EOMES,EVX1,INHBA
ZBTB7B	-0.393	transcription regulator		-0.351	0.0169	ELOVL3,EOMES,HMGCS1,PAQR9,RORC
HDAC1	0.137	transcription regulator		0.678	0.017	ANGPT2,CEBPA,HBE1,HBG2,KLK3,LHCGR,MAEL,NKX3-1,PAX2,RORC,SLC25A31,TUBB3
THZ1		chemical drug		1.89	0.0171	CLU,ECRG4,FHL1,HSPA1A/HSPA1B,NUPR1,STAR,TUBB3
risperidone		chemical drug			0.0173	FADS2,HMGCR,NTS
Z36		chemical reagent			0.0173	INSIG1,NUPR1,RETREG1
lithocholic acid		chemical - endogenous mammalian			0.0173	APOC2,LDLR,Slco1a4
NFIX	0.258	transcription regulator			0.0173	ALAS1,CXCL14,SFTPC
DLX5		transcription regulator			0.0173	CITED1,FOXL2,SHH
FGF9	-0.031	growth factor			0.0173	CYP11A1,SHH,STAR
K-252		chemical drug			0.0173	GRIA2,NRN1,OPRD1
benzo(a)pyrene		chemical toxicant		-1.969	0.0175	ALDH3A1,EPHX1,GSTA5,HAS2,HSPA1A/HSPA1B,Hspa1b,INHBA,ME1,SFTPC,ST8SIA5
BHLHE40	-0.394	transcription regulator		-0.359	0.0175	CASP1,CCRL2,CYP11A1,EOMES,EPHX1,INHBA,IRF8,LDLR,P2RY14,RASGRP1,RGS16,SLC15A2,TXK
cyclophosphamide		chemical drug		-1.503	0.0177	C4A/C4B,CLU,FLT3,GAP43,NGF,SLC34A2
bezafibrate		chemical drug		-1.256	0.0177	ACSL4,APOC2,CD36,INSIG1,LY6D,SCD
SCARB1	-2.07	transporter		1.154	0.0178	CX3CL1,FBXO32,HMGCR,LDLR
EGR3	-1.501	transcription regulator		0.218	0.0178	INSC,RET,RORC,SLC15A2
miR-145-5p (and other miRNAs w/seed UCCAGUU)		mature microRNA	Activated	2.213	0.0179	ACSS2,CES1,CYP11A1,HSD3B2,STAR
TBP	-0.105	transcription regulator			0.0179	HLA-A,HMGCR,HOXA9,LDLR,XDH
IL2		cytokine		-0.971	0.0184	BCAT1,CARD9,CASP1,CCL17,CD3G,CEBPA,CYP51A1,ENPP2,EOMES,EPHX1,FADS2,Gm3411 (includes others),HMGCR,HMGCS1,HSPA1A/HSPA1B,IDI1,IL17RB,INSIG1,IQCG,LDLR,ME1,PNP,RGS16,RORC,SHISA3
N-cor		group		1.432	0.0185	CD36,CXCL14,FADS2,PLA2G3,PLIN1,SCD
SMAD4	0.147	transcription regulator		0.361	0.0187	ANGPT2,CNMD,CYP17A1,DNAH2,HAS2,HSD3B1,INHBA,NPPC,SCD,SHH,SSTR2,STAR
GHRL		growth factor		-0.2	0.0188	CYP11A1,NGF,NPY,SCD,STAR
KLF1	-0.829	transcription regulator			0.019	AQP1,HBE1,HBG2,IL17RB
JAK3	-0.596	kinase		1	0.019	ENPP2,RORC,SHH,TUBB3
UTP		chemical - endogenous mammalian			0.0191	HAS2,REN,VTN
ELOVL5	-0.772	enzyme			0.0191	FADS2,HMGCS2,SCD
miR-181a-5p (and other miRNAs w/seed ACAUUCA)		mature microRNA			0.0191	GRIA2,HOXA11,VSNL1
PRKAR2B	-2.37	kinase			0.0191	NTS,PDYN,PRKAR2B
ACE	0.791	peptidase			0.0191	AGT,CCL17,REN
RARRES2	-0.182	transmembrane receptor			0.0191	CYP11A1,LPO,PLIN1
NTRK3	0.522	kinase			0.0191	ATP2A1,GRIN1,SYN1
LEPR	0.036	transmembrane receptor		-0.128	0.0195	GAP43,GNRH1,H2AC6,HMGCR,HSPA1A/HSPA1B,Hspa1b,LDLR,NPY,SCARB1
NONO	0.086	transcription regulator		1.501	0.0198	CMPK2,CYP17A1,NUPR1,PDE4C,PDE8B,RSAD2,SECTM1
tanespimycin		chemical drug		-0.678	0.0198	FLT3,HMGCR,HMGCS1,HSPA1A/HSPA1B,SCD,SYN1,WNT2
MEF2D	-0.039	transcription regulator		-0.581	0.0198	GSTA5,SLC7A11,SOST,STAR,TNNC1
8-chlorophenylthio-adenosine 3',5'-cyclic monophosphate		chemical reagent		0.882	0.0203	CD36,HSD3B1,PDYN,THRSP
Hsp70		group			0.0203	FBXO32,KLK3,MAPT,MLKL
H2AB3 (includes others)		other		-1	0.0203	MMEL1,NKX3-1,PAQR9,SAA1
Tetanospasmin		chemical - endogenous non-mammalian			0.0204	GRIA2,GRIN1
soloxolone methyl		chemical reagent			0.0204	RSAD2,SAA1
Gulo	-0.567	enzyme			0.0204	LDLR,PCSK9
PRPF19	-0.011	enzyme			0.0204	PLIN1,SCD
Cebp		complex			0.0204	Akr1b7,PRLR
Ctcflos		other			0.0204	ELOVL3,THRB
FOXD1	0.715	transcription regulator			0.0204	ISL2,SHH
KLB		enzyme			0.0204	HMGCR,HMGCS1
CNB-001		chemical reagent			0.0204	SLC7A11,SYN1
Ncoa6	0.161	transcription regulator			0.0204	BTC,SCD
saccharin		chemical reagent			0.0204	CEBPA,STAR
hesperetin		chemical drug			0.0204	CHGA,LDLR
BMS195614		chemical reagent			0.0205	STRA8
chromomycin A3		chemical toxicant			0.0205	CX3CL1
sodium cholate		chemical - endogenous mammalian			0.0205	NPC1L1
Leu5-enkephalin regulatory factor		complex			0.0205	PDYN
Rp-8-CPT-cAMPS		chemical - kinase inhibitor			0.0205	SCARB1
H4C1-6/8-9/11-16		group			0.0205	SCD
omigapil		chemical drug			0.0205	MAPT
Type I BMP receptor		group			0.0205	NGF
glutethimide		chemical drug			0.0205	ALAS1
DNAJ		group			0.0205	ENPP2
SERPINF		group			0.0205	NGF
PPARγ ligand-PPARγ-Retinoic acid-RARα		complex			0.0205	NR1H4
KCNIP4-IT1		other			0.0205	KCNIP4
3-tert-butyl-4-hydroxyanisole		chemical reagent			0.0205	EPHX1
CLTA	0.066	other			0.0205	LDLR
Prl7d1		cytokine			0.0205	PRLR
EMX1	-0.359	transcription regulator			0.0205	GNRH1
RPGRIP1L	-0.195	other			0.0205	SHH
PCOLCE2	0.357	other			0.0205	SCARB1
SNORD21		other			0.0205	HLA-A
WNT8B		other			0.0205	PAX2
ATP2B3	-1.044	transporter			0.0205	CYP11B2
BLTP3A	0.123	other			0.0205	THRB
ZNF606	0.115	transcription regulator			0.0205	CX3CL1
SRR	-0.119	enzyme			0.0205	GRIN1
NANOS2	-2.887	other			0.0205	STRA8
LY6H	0.072	other			0.0205	MAPT
HNRNPH3	0.076	other			0.0205	HSPA1A/HSPA1B
ZNF687	-0.105	transcription regulator			0.0205	THRB
VPS54	0.039	other			0.0205	GNRH1
Testosterone-AR dimer		complex			0.0205	KLK3
Evx1os	0.876	other			0.0205	EVX1
proprotein convertase		group			0.0205	STAR
TOMM22	0.021	transporter			0.0205	HSD3B1
cabazitaxel		chemical drug			0.0205	KLK3
CYP21A2	-4.896	enzyme			0.0205	PNMT
CHGB	-0.684	other			0.0205	CHGA
SURF4	0.007	other			0.0205	SCD
DACT3-AS1		other			0.0205	FOXA3
UHMK1	0.052	kinase			0.0205	AQP1
CLTB	0.352	other			0.0205	LDLR
PAM	0.126	enzyme			0.0205	AQP1
miR-24-1-5p (and other miRNAs w/seed GCCUACU)		mature microRNA			0.0205	SLITRK1
miR-690 (miRNAs w/seed AAGGCUA)		mature microRNA			0.0205	CEBPA
Mir690		microRNA			0.0205	CEBPA
miR-342-5p (and other miRNAs w/seed GGGGUGC)		mature microRNA			0.0205	KCNJ16
NEGR1	0.584	other			0.0205	CD36
N,N'-dinitrosopiperazine		chemical toxicant			0.0205	HSPA1A/HSPA1B
GJA5	1.166	transporter			0.0205	REN
Raet1d/Raet1e		other			0.0205	HLA-A
RNF14	-0.131	transcription regulator			0.0205	KLK3
RNGTT	-0.012	phosphatase			0.0205	SCARB1
SKIC8	-0.11	other			0.0205	HOXA9
KCNJ9		ion channel			0.0205	KCNJ3
ARR3		other			0.0205	LHCGR
ZBTB1	0.241	transcription regulator			0.0205	CXCL14
RNF19A	0.419	enzyme			0.0205	CASR
TBXAS1	0.13	enzyme			0.0205	STAR
HOXB6	0.27	transcription regulator			0.0205	REN
cytarabine/idarubicin		chemical drug			0.0205	CEBPA
RLBP1	-0.346	transporter			0.0205	RHO
dupilumab		biologic drug			0.0205	HSD3B1
H4C2		other			0.0205	Hspa1b
COX7A2	-0.099	enzyme			0.0205	STAR
VWA8	0.06	enzyme			0.0205	THRB
TRIM6-TRIM34		other			0.0205	MLKL
BOLL	-0.05	translation regulator			0.0205	STRA8
Halr1	-0.071	other			0.0205	HOXA1
pharmacoperone IN3		chemical reagent			0.0205	STAR
RP11_115N41		other			0.0205	HSPA1A/HSPA1B
HADHB	-0.283	enzyme			0.0205	REN
NSC117079		chemical reagent			0.0205	FGF18
annonacin		chemical reagent			0.0205	MAPT
renin-angiotensin-aldosterone system blocking agent		chemical drug			0.0205	AGT
sintokamide A		chemical reagent			0.0205	KLK3
2,4-dinitrophenylhydrazine		chemical toxicant			0.0205	PLA2G2F
impromidine		chemical drug			0.0205	LDLR
4-diphenylacetoxy-1,1-dimethylpiperidinium		chemical reagent			0.0205	CHRM3
guanethidine		chemical drug			0.0205	STAR
allantoin		chemical - endogenous mammalian			0.0205	NR1H4
thioperamide		chemical reagent			0.0205	CHRM3
phenidone		chemical drug			0.0205	REN
U-69593		chemical reagent			0.0205	TH
niravoline		chemical reagent			0.0205	ADH1C
remikiren		chemical drug			0.0205	AGT
Astra 1397		chemical reagent			0.0205	CHRM3
RO31-9790		chemical - protease inhibitor			0.0205	GAP43
cinacalcet		chemical drug			0.0205	CASR
sodium 2-((6Z,15Z)-20-hydroxyicosa-6,15-dienamido)acetate		chemical reagent			0.0205	AGT
monocrotaline pyrrole		chemical toxicant			0.0205	HOXA1
4-cyano-3-methylisoquinoline		chemical drug			0.0205	MOS
HA-1004		chemical drug			0.0205	ALDH3A1
quinuclidinyl benzilate		chemical reagent			0.0205	CHRM3
NSC194598		chemical reagent			0.0205	RET
STAT3 inhibitor IX		chemical reagent			0.0205	HAS2
hP872		chemical reagent			0.0205	PCSK9
pentagastrin		biologic drug			0.0205	CHGA
chymostatin		chemical - protease inhibitor			0.0205	AGT
IP 20		biologic drug			0.0205	HSD3B1
iprindole		chemical drug			0.0205	TH
ETC-642		chemical reagent			0.0205	HMGCR
TEI-F00806		chemical - protease inhibitor			0.0205	AGT
berberrubine		chemical - endogenous non-mammalian			0.0205	LDLR
columbamine		chemical - endogenous non-mammalian			0.0205	LDLR
5,7-dihydroxytryptamine		chemical toxicant			0.0205	CHRNA4
oxalic acid		chemical - endogenous non-mammalian			0.0205	MLKL
idebenone		chemical drug			0.0205	NGF
Fe3+		chemical - endogenous mammalian			0.0205	HMGCR
ATN1	0.16	transcription regulator			0.0206	CDH8,GRIN2C,KCNK3,RGS16,ST8SIA5,THRSP,VSNL1
REST	0.268	transcription regulator			0.0206	CEBPA,EOMES,GAP43,GRIA2,GRIN1,KIAA1549L,SYN1,TUBB3
miR-199a-5p (and other miRNAs w/seed CCAGUGU)		mature microRNA			0.0209	CMPK2,GPRC5A,KRT17,PADI4,RSAD2
Hif1		complex			0.0209	INHA,LHCGR,NGB,OPRD1,SOST
NCL	0.053	other			0.021	ANGPT2,HSPA1A/HSPA1B,RET
ACLY	-0.7	enzyme			0.021	ACSS2,DCT,SCD
oxazolone		chemical reagent			0.021	KRT17,NGF,SAA1
ketoconazole		chemical drug			0.021	HMGCR,STAR,TH
deoxynivalenol		chemical toxicant			0.021	CYP11B2,CYP17A1,HSD3B2
nitroarginine		chemical reagent			0.021	CAV3,GNRH1,HMGCR
MAVS	-0.339	other		-0.956	0.0213	C6,CARD9,CASP1,CMPK2,HLA-A,IRF8,RSAD2
concanavalin a		chemical drug		-0.713	0.0213	CASP1,FBP1,HTR1B,NGF,PRLR,SAA1,XCR1
TCF7		transcription regulator			0.0217	CD3G,CEBPA,FOXA3,RORC
beta-naphthoflavone		chemical toxicant			0.0217	GSTA5,ME1,SAA1,Slco1a4
TGFBR2	0.232	kinase		1.835	0.0218	BCAT1,CASP1,CHRM3,CITED1,CLU,FFAR4,GNRH1,HDC,IRF8,LPAR3,LY6D,NGF,REEP6,SAA1,Sct
1-methyl-4-phenyl-1,2,3,6-tetrahydropyridine		chemical toxicant		1.412	0.0219	CASP1,MVD,NGF,PER2,SLC25A34,TH
KAT6A	0.174	enzyme		1.477	0.0219	HOXA1,HOXA10,HOXA11,HOXA9,SHH
SUZ12	-0.029	enzyme			0.0221	CHRM3,EVX1,FBXO32,HOXA1,HOXA10,INSIG1,KRT17
sulforafan		chemical drug		-0.083	0.0223	AGT,Akr1b7,AOX1,CHRNA4,CNMD,EPHX1,GSTA5,HAO2,HLA-A,KRT17,STAR
NEUROG3		transcription regulator			0.0228	AGT,CDH8,CHGA,NTS,SLC26A7,STRA8
PD 123319		chemical drug			0.023	ANGPT2,RET,TH
IGF1R	0.118	transmembrane receptor	Inhibited	-2.724	0.023	CD36,CEBPA,CLU,COX6A2,CYP11A1,HSD17B7,HSD3B2,INHA,INHBA,LHCGR,MYOM2,STAR
AKT1	-0.036	kinase	Inhibited	-2.213	0.023	CLU,DHCR7,FBXO32,GSTA5,HMGCR,HMGCS1,LSS,ME1,MSMO1,PLA2G2F,REN,SCD
FGF21	-0.451	growth factor		-1.963	0.023	HMGCS2,LDLR,ME1,SCD,THRSP
SFTPA1		transporter		-0.447	0.023	CLEC1B,GSTO2,HBG2,RASD1,TH
KDM1A	0.012	enzyme		1.003	0.0238	AGT,BARX2,C4A/C4B,EOMES,EPHX1,GAP43,HBE1,HBG2,HLA-A,KLK3,NKX3-1,SCD,SLAMF9,SLC7A10
Sos		group			0.0238	AKR1D1,COBLL1,CYP17A1,ELOVL3,HOXA1,HSD3B1,NSDHL,SCD,XDH
streptozocin		chemical drug		-0.821	0.024	ANGPT2,CASR,CD36,CEBPA,CLU,FBP1,FBXO32,FOXA3,MC2R,NPY,SCD,SLC7A11
Rp-8-Br-cAMPS		chemical - kinase inhibitor			0.0241	SCARB1,STAR
BCL11A	0.416	transcription regulator			0.0241	HBE1,HBG2
MED14	0.257	transcription regulator			0.0241	CD36,IRF8
NRG4	-0.891	growth factor			0.0241	ME1,SCD
NDP	-0.389	growth factor			0.0241	ANGPT2,NUPR1
azetidyl-2-carboxylic acid		chemical reagent			0.0241	CLU,HSPA1A/HSPA1B
oxophenylarsine		chemical reagent			0.0241	ACSL4,GSTA5
STO-609		chemical - kinase inhibitor			0.0241	CYP11B2,STAR
midostaurin		chemical drug			0.0241	CD36,FLT3
beta-cyclodextrin		chemical - endogenous non-mammalian			0.0241	HMGCR,SCARB1
dorsomorphin		chemical - kinase inhibitor		-0.369	0.0242	CPA1,CYP11A1,EOMES,NPY,STAR
thapsigargin		chemical toxicant		-0.478	0.0248	CEBPA,CLU,HDC,HMGCR,HMGCS2,HSPA1A/HSPA1B,INSIG1,NGF,PNP,THRSP
Nuclear factor 1		group			0.0251	Akr1b7,ALAS1,HSD17B7
G-1		chemical reagent			0.0251	BTC,CYP11B2,HAS2
NFIA	0.173	transcription regulator			0.0251	ELOVL3,HSD17B7,SFTPC
FECH	-0.206	enzyme			0.0251	ALAS1,CYP2F1,CYP51A1
OSM	-0.449	cytokine		-0.837	0.0251	ANGPT2,BTC,C1R,CDH8,CEBPA,GAP43,GNRH1,GRIN2C,HLA-A,HOXA9,KRT17,LDLR,LY6D,SAA1,SOST,SULT4A1,TM7SF2,TNNC1,XDH
androgen		chemical drug		0.655	0.0257	C4A/C4B,CA12,CHGA,INHBA,KLK3,NKX3-1,RET,Vnn3
P38 MAPK		group		-1.296	0.0257	CAV3,CD36,CEBPA,CHAT,CRHR1,FBXO32,HAS2,INHBA,MAL,NGF,NR1H4,RAB7B,TH,TNNC1
puromycin aminonucleoside		chemical reagent		-0.748	0.0257	AQP1,C4A/C4B,CD36,CLU,SCARB1,SLC34A2
nicotinamide-beta-riboside		chemical - endogenous mammalian		-0.152	0.026	AKR1D1,CASP1,HSD3B1,RDH16
HDL		complex		0.061	0.026	CX3CL1,INSIG1,LDLR,STAR
PRMT5	-0.051	enzyme		-0.218	0.026	CEBPA,KLK3,NKX3-1,SLC45A3
ADCYAP1	0.538	other		-0.075	0.026	CHGA,ENPP2,GAP43,GNRH1,NHLH2,NSDHL,PNMT,PTPRR,SCARB1,TTYH1
NF-Y		complex			0.0266	EPHX1,HBE1,HMGCR,STAR,THRSP
N-[(2Z)-3-(4,5-dihydro-1,3-thiazol-2-yl)-1,3-thiazolidin-2-yl idene]-5H dibenzo[a,d][7]annulen-5-amine		chemical reagent		0.849	0.0266	ACSS2,ELOVL3,HSD3B1,SSTR2,XDH
MEF2A	0.06	transcription regulator		1	0.0266	FGF16,GSTA5,RSAD2,SOST,TNNC1
POU4F1	-0.275	transcription regulator		-0.391	0.0267	EPHA8,HBE1,ISL2,NPY,RET,TH
miR-23a-3p (and other miRNAs w/seed UCACAUU)		mature microRNA			0.0273	CASP1,FBXO32,HOXA11
LTB4R	-0.211	G-protein coupled receptor			0.0273	CD36,CLEC10A,LDLR
EIF4EBP2	0.143	translation regulator			0.0273	CEBPA,GRIA2,IRF8
NCOA4	0.015	transcription regulator			0.0273	HOXA9,KLK3,NKX3-1
succinic acid		chemical - endogenous mammalian			0.0273	AGT,ELOVL3,GAP43
PRKAA		group		0.124	0.0276	CD36,CYP11A1,KLK3,STAR
3-methylcholanthrene		chemical toxicant			0.0276	CD36,GSTA5,ME1,SLC7A11
TLR4	0.7	transmembrane receptor		0.595	0.0278	CCRL2,CMPK2,FBXO32,HDC,INHBA,IRF8,NLRP12,NR1H4,OXTR,PTGFR,RGS16,RSAD2,SCARB1,SLC7A11,Vnn3
GMNN	0.245	transcription regulator		1.342	0.0278	CITED1,COBLL1,EOMES,EVX1,INHBA
zinc		chemical drug		-0.298	0.0278	IDI1,NGF,NPY,SCD,SLC30A2
acetaminophen		chemical drug		0.721	0.0281	CES1,EPHX1,GSTA5,HMGCR,HMGCS1,HMGCS2,ME1,NR1H4,SLC7A11,SSTR3
meldonium		chemical drug			0.0281	CD36,LDLR
CTSG	-1.896	peptidase			0.0281	CYP11A1,STAR
FABP2	0.762	transporter			0.0281	HMGCR,NPC1L1
USP4	-0.097	peptidase			0.0281	RORC,TUBB3
OTX1	-0.731	transcription regulator			0.0281	ENPP2,PAX2
CRY1	0.048	enzyme			0.0281	CEBPA,PER2
PPP5C	-0.02	phosphatase			0.0281	CD36,PLIN1
HOXA1	1.22	transcription regulator			0.0281	HOXA1,PRLR
DUSP14	-0.19	phosphatase			0.0281	INHBA,Vnn3
sevoflurane		chemical drug			0.0281	GRIN1,PER2
Complement		complex			0.0281	CASP1,CLU
astressin 2B		biologic drug			0.0281	NGF,SYN1
icatibant		biologic drug			0.0281	CHRM3,NGF
clofibric acid		chemical drug			0.0281	CYP11A1,SCD
VEGFA	-0.1	growth factor		-0.18	0.0286	ALAS1,ANGPT2,CCRL2,CD36,CEBPA,EOMES,GRIA2,HBE1,HBZ,PLIN1,RHO,SFTPC
1,2-dithiol-3-thione		chemical reagent		0.157	0.0288	ALAS1,CELA1,DHCR7,EPHX1,GSTA5,HSD3B1,MSMO1,SAA1,THRSP
MAPK9	-0.202	kinase		0.216	0.0289	AQP1,EOMES,HDC,HMGCR,HMGCS1,SCD,SHH,Vnn3
PD173074		chemical reagent		-0.447	0.0291	CEBPA,COBLL1,CYP11A1,HSD3B1,NUPR1
FIGLA	-0.029	transcription regulator		0	0.0292	CYP17A1,E330020D12Rik,IRGC,PDZK1
CLU	-1.038	other		0.762	0.0292	CLU,HSPA1A/HSPA1B,Hspa1b,XDH
imipramine blue		chemical drug			0.0295	CCNB1IP1,FOXQ1,GSTO2
bisindolylmaleimide I		chemical drug		0.092	0.0299	AGT,CLU,GAP43,HAS2,KLK3,OXTR
LDL		complex		-0.206	0.0302	CASP1,CD36,CYP11B2,FDPS,GJA5,HAS2,HMGCR,INSIG1,LDLR,SCARB1,STAR
PTPRJ	0.244	phosphatase		-0.762	0.0309	CLEC1B,HDC,INHBA,Vnn3
colchicine		chemical drug		0.283	0.0309	CHAT,GAP43,NGF,NR1H4
IL33	0.28	cytokine		0.259	0.0315	ALDH3A1,ATP8B4,CASP1,CCL17,CD36,CX3CL1,HDC,IL17RB,MCEMP1,RASGRP1,RASSF4,SCARB1,SFTPC,SLC7A11,SOST
GNAS	-0.016	enzyme		-1.293	0.0315	CEBPA,GPRC5A,INHA,LHCGR,PDE8B,RASD1,SCD,STAR
SOST	1.082	other			0.0319	CD36,CEBPA,PLIN1
HHEX	0.383	transcription regulator			0.0319	CCL28,CX3CL1,WNT2
ADIPOR1	-0.125	transmembrane receptor			0.0319	CASP1,CLEC10A,REEP6
arsenite		chemical toxicant			0.0322	ALDH3A1,HAS2,HSPA1A/HSPA1B,Hspa1b,INHBA,ST8SIA5
octanoic acid		chemical - endogenous mammalian			0.0323	CD36,CEBPA
4-nonylphenol		chemical toxicant			0.0323	LHCGR,STAR
STOX1	-0.226	other			0.0323	FANK1,MAPT
ethyl 2-{[(6,7-dimethyl-3-oxo-1,2,3,4-tetrahydro-2-quinoxalinyl)acetyl]amino}-4,5-dimethyl-3-thiophenecarboxylate		chemical reagent			0.0323	SYN1,TUBB3
cetrorelix		biologic drug			0.0323	GNRH1,MGARP
polycyclic aromatic hydrocarbons		chemical toxicant			0.0323	ALDH3A1,GSTA5
antide		chemical reagent			0.0323	CST8,CYP17A1
diacylglycerol		chemical - endogenous mammalian			0.0323	CD36,RASGRP1
ZAP70	0.165	kinase	Inhibited	-2	0.0326	ALAS1,KCNK3,SCD,SPINK4
ONECUT1		transcription regulator			0.033	ALDH3A1,CD36,CEBPA,CYP51A1,FOXA3,HMGCR,HSPA1A/HSPA1B,PTPRR,RORC,SCD,SGIP1
SIRT6	-0.043	enzyme			0.0332	ACSL4,FBP1,HMGCR,LSS,SCD
LGALS1	0.013	other		-0.447	0.0332	CXCL14,DHCR7,INSIG1,SAA1,TOX
ATG5	0.038	other		0	0.0332	AGT,CLEC10A,GRIA2,HLA-A,SCARB1
butyric acid		chemical - endogenous mammalian		-0.178	0.0332	AQP1,C7,CD36,CLU,CYP11A1,GPRC5A,GRIN1,HBE1,HBG2,HBZ,KLK3,PDYN,PRLR,RHO,STAR,TXK
calcitriol		chemical drug		0.44	0.0334	ANGPT2,APOL6,BCAT1,CASR,CEBPA,CES1,CHGA,DACT2,ELOVL3,FDPS,FDX1,MAL,NGF,NUPR1,PTGFR,PTPRR,RARRES1,REN,RORC,RSAD2,SLC34A2,SLC45A3
WNT3A	0.493	cytokine		-0.041	0.0334	CEBPA,CYP2F1,ECRG4,EOMES,FGF18,FOXQ1,GAP43,HAS2,PLIN1,SHH,SLC7A11,SSTR2,TUBB3
HOXA9	1.105	transcription regulator		0.14	0.0343	CD36,DCT,FLT3,HBE1,HBG2,HBZ,HOXA9,SHH
APOB	-0.098	transporter			0.0344	CD36,SCARB1,SCD
MEIS1		transcription regulator			0.0344	FLT3,HOXA10,HOXA9
deoxycholate		chemical - endogenous mammalian		-0.934	0.0344	APOC2,KCNJ3,LDLR,NGF
fulvestrant		chemical drug		0.45	0.0344	CA12,CYP11A1,CYP17A1,GSTA5,HSD17B7,KLK3,LDLR,PLA2G1B,SHH,SSTR2,STAR
ETV5	0.052	transcription regulator		-0.961	0.0346	RET,SCARB1,SCD,SFTPC,SHH,SLC34A2
S100A8	-2.733	other		0.378	0.0352	CASP1,CHDH,COX6A2,CXCL14,ENPP2,GPRC5A,NR1H4,SHH
PSEN1	0.012	peptidase			0.0359	C1R,CHAT,CYP51A1,ENPP2,GRIN1,HBG2,HBZ,MAPT,NUPR1,SCARB1,SYN1,TH,TUBB3,VSNL1
LMO2	0.187	transcription regulator		-0.632	0.0359	ALDH1B1,CARD9,CASP1,CD3G,DUSP15,FBP1,NKX3-1,RASGRP1,RHOH,RPS6KL1,SLIT1
ALKBH5	0.006	enzyme			0.036	CLDN11,CLU,CYP11A1,CYP17A1,LHCGR
Histone h4		group			0.0362	AGT,GRIA2,HAS2,HOXA9,PRLR,RASGRP1,STAR
LPL	0.319	enzyme		-0.218	0.0363	CD36,CX3CL1,LDLR,SCARB1
APOA1	0.226	transporter		1.732	0.0363	HMGCR,INSIG1,SCARB1,XDH
FKBP10	0.248	enzyme		0	0.0363	CCL17,INHBA,NGF,SAA1
HIC1	0.404	transcription regulator		-1	0.0363	CA12,CXCL14,INHBA,SLC7A11
EHHADH	-0.131	enzyme			0.0368	CD36,LY6D
miR-96-5p (and other miRNAs w/seed UUGGCAC)		mature microRNA			0.0368	HTR1B,MYRIP
mir-365		microRNA			0.0368	CAV3,KCNJ3
CRKL	0.05	kinase			0.0368	HDC,Vnn3
PRKRA	-0.152	other			0.0368	NKX3-1,RET
KIF1B	0.086	transporter			0.0368	CHD5,NHLH2
GREM1	-0.217	other			0.0368	RET,SHH
RGS1		enzyme			0.0368	INHBA,Vnn3
perindopril		chemical drug			0.0368	NGF,REN
hydroxyflutamide		chemical drug			0.0368	GNRH1,KLK3
NUP98-KDM5A		fusion gene/product			0.0368	HOXA10,HOXA9
sea cucumber body wall meal		chemical reagent			0.0368	HMGCR,SCARB1
U18666A		chemical reagent			0.0368	Akr1b7,CYP11B2
NFIL3	0.027	transcription regulator			0.037	CD36,EOMES,SCD
AIM2	0.405	other			0.037	C7,CASP1,HLA-A
PBX1	0.19	transcription regulator			0.037	ANGPT2,GNRH1,REN
SFTPC	-3.322	other			0.037	CLU,SFTPC,SLC34A2
Klrk1		transmembrane receptor			0.037	IRF8,TXK,XDH
4-tert-octylphenol		chemical toxicant			0.037	CYP17A1,LHCGR,STAR
DMD	0.044	other			0.0371	ATP2A1,FBXO32,GJA5,KCNK3,MYOM2,PLA2G4E,SCN3B,SGCG,WFDC1
Hsp90		group			0.0376	ACSL4,CLU,HSPA1A/HSPA1B,KLK3,SYN1
IL6R	0.003	transmembrane receptor	Activated	2	0.0376	CD36,CHAT,NPY,SAA1,TH
DSCAML1	-1.865	other		-1.342	0.0376	CRHR1,MAPT,NRN1,PAX2,TUBB3
NCOR2	0.027	transcription regulator			0.0382	CEBPA,PLIN1,RORC,STAR
Pkc(s)		group		-0.277	0.039	CD36,CRHR1,GAP43,GNRH1,HMGCR,PER2,SCARB1,STAR,TH
SAMSN1	0.472	other		-1.342	0.0391	CMPK2,HDC,INHBA,RSAD2,Vnn3
butylated hydroxyanisol		chemical toxicant			0.0396	GSTA5,SAA1,SCARB1
RETN	-1.363	other		0.088	0.0401	CX3CL1,LDLR,NPY,SCD
TXNIP	-0.216	other		1.974	0.0401	CASP1,CD36,DHCR7,THRSP
CSHL1	-0.556	growth factor		-1.192	0.0401	NPY,SRD5A2,SSTR2,TOX
SRT3025		chemical drug			0.0405	SOST
(6E,8Z,11Z,14Z)-(5S)-5-hydroperoxyeicosa-6,8,11,14-tetraenoic acid		chemical - endogenous mammalian			0.0405	STAR
4-aminopyrazolo(3,4-d)pyrimidine		chemical reagent			0.0405	HMGCR
androgen receptor antagonist (S)-11		chemical reagent			0.0405	KLK3
androgen receptor antagonist (R)-9		chemical reagent			0.0405	KLK3
cytochrome-c oxidase		complex			0.0405	AQP1
FAM102A	-0.005	other			0.0405	IRF8
5-BDBD		chemical reagent			0.0405	RORC
1,2-dibromo-3-chloropropane		chemical toxicant			0.0405	LHCGR
endrin		chemical toxicant			0.0405	CEBPA
Tgf beta receptor		complex			0.0405	RORC
rutaecarpine		chemical - endogenous non-mammalian			0.0405	SCARB1
HAS2-AS1		other			0.0405	HAS2
butenolide		chemical - endogenous non-mammalian			0.0405	GSTA5
VAX1		transcription regulator			0.0405	GNRH1
MRAP2	3.051	other			0.0405	MRAP
C8orf76	-0.087	other			0.0405	SLC7A11
KMT5C	-0.112	enzyme			0.0405	HBE1
TMEM259	-0.089	other			0.0405	CYP51A1
FAM120B	-0.132	other			0.0405	PLIN1
METTL5	-0.23	enzyme			0.0405	THRSP
ASB2	0.531	transcription regulator			0.0405	HOXA9
STEAP1	0.104	enzyme			0.0405	CEBPA
RNF185	-0.093	enzyme			0.0405	CYP51A1
TAAR1		G-protein coupled receptor			0.0405	TH
GSTZ1	-0.133	enzyme			0.0405	GSTA5
CLPX	-0.077	enzyme			0.0405	ALAS1
UBIAD1	-0.021	enzyme			0.0405	HMGCR
CEBPA-DT		other			0.0405	CEBPA
MDC1	0.217	other			0.0405	CLU
BCDIN3D	0.034	enzyme			0.0405	ALDOC
METTL8	-0.168	enzyme			0.0405	CEBPA
leteprinim		chemical drug			0.0405	NGF
SGS742		chemical drug			0.0405	NGF
SV2A	0.193	other			0.0405	GRIA2
Raet1a		other			0.0405	HLA-A
MEF2B		transcription regulator			0.0405	GNRH1
PROTEASE		group			0.0405	HSD3B1
HIP1	0.153	other			0.0405	KLK3
NSF	0.142	transporter			0.0405	GRIA2
SPR	0.094	enzyme			0.0405	TH
ANTXR1	0.092	transmembrane receptor			0.0405	HSPA1A/HSPA1B
Yi-Gan San		chemical drug			0.0405	CHAT
Raet1b		other			0.0405	HLA-A
AP1M1	0.022	transporter			0.0405	HLA-A
NPBWR1	-0.833	G-protein coupled receptor			0.0405	NPY
OSTN		other			0.0405	NPPC
SFTPB		other			0.0405	SFTPC
TCDD-AHR		complex			0.0405	DCT
miR-637 (and other miRNAs w/seed CUGGGGG)		mature microRNA			0.0405	NUPR1
mir-139		microRNA			0.0405	EOMES
mir-485		microRNA			0.0405	GRIA2
mir-1249		microRNA			0.0405	CASR
H60a		other			0.0405	HLA-A
SRSF10	0.056	other			0.0405	GRIA2
naphthol AS-E phosphate		chemical reagent			0.0405	HAS2
abiraterone		chemical drug			0.0405	KLK3
PLXNB1	-0.124	transmembrane receptor			0.0405	KLK3
HIPK3	0.102	kinase			0.0405	CYP11A1
SAP30	0.311	transcription regulator			0.0405	LHCGR
ROBO1	0.42	transmembrane receptor			0.0405	SHH
Dst	0.262	other			0.0405	MAPT
KCNJ6		ion channel			0.0405	KCNJ3
NUP153	0.131	other			0.0405	THRB
GAD1	-0.017	enzyme			0.0405	GNRH1
PCBD2	-0.015	enzyme			0.0405	KCNJ16
Hnrpfl		other			0.0405	AGT
NAGLU	-0.224	enzyme			0.0405	MAPT
ADAMTS13		peptidase			0.0405	ANGPT2
MVK	-0.889	kinase			0.0405	LHCGR
CCHCR1	0.026	other			0.0405	KRT17
TH	-1.83	enzyme			0.0405	NPY
PATZ1	-0.018	transcription regulator			0.0405	KLK3
DUSP2	0.217	phosphatase			0.0405	HDC
SIPA1L1	0.104	other			0.0405	THRB
alirocumab		biologic drug			0.0405	LDLR
PRPH2		transmembrane receptor			0.0405	RHO
SCLY	-0.673	enzyme			0.0405	GRIN1
CAY10499		chemical reagent			0.0405	STAR
nitrosonifedipine		chemical reagent			0.0405	AGT
CDK11B		kinase			0.0405	KLK3
Gk	0.253	kinase			0.0405	SCD
Aldh1a7	-0.927	enzyme			0.0405	HOXA1
CHRNB2	-0.098	transmembrane receptor			0.0405	CHRNA4
N-acetyl-lysyltyrosylcysteine-amide		chemical reagent			0.0405	XDH
HSP-990		chemical drug			0.0405	HLA-A
IPP-204106N		chemical drug			0.0405	ANGPT2
ZM 306416		chemical drug			0.0405	ANGPT2
GTS 21		chemical drug			0.0405	TH
NPC 15437		chemical drug			0.0405	GNRH1
alpha-cyano-4-hydroxycinnamate		chemical reagent			0.0405	AGT
lonidamine		chemical drug			0.0405	4930486L24Rik
amprenavir		chemical drug			0.0405	CD36
1-nitrocyclohex-1-ene		chemical toxicant			0.0405	GSTA5
imidapril		chemical drug			0.0405	AGT
furegrelate		chemical reagent			0.0405	STAR
dioctyl adipate		chemical toxicant			0.0405	CD36
dinophysistoxin 1		chemical toxicant			0.0405	TUBB3
efaroxan		chemical reagent			0.0405	NR1H4
doxercalciferol		chemical drug			0.0405	REN
octanal		chemical - endogenous mammalian			0.0405	TUBB3
remoxipride		chemical drug			0.0405	NTS
nortriptyline		chemical drug			0.0405	TH
(S)-2-((6Z,15Z)-20- hydroxyicosa-6,15-dienamido)succinate		chemical reagent			0.0405	AGT
procaine		chemical drug			0.0405	HMGCR
SC144		chemical reagent			0.0405	ENPP2
3,4',5-trichlorobiphenyl		chemical reagent			0.0405	CYP11B2
11-cis-retinal		chemical - endogenous mammalian			0.0405	RHO
MHY1485		chemical reagent			0.0405	MAPT
pyrilamine		chemical drug			0.0405	NGF
enalaprilat		chemical - endogenous mammalian			0.0405	LDLR
trandolapril		chemical drug			0.0405	REN
mazindol		chemical drug			0.0405	TH
ingenol-dibenzoate		chemical reagent			0.0405	CD36
rhamnetin		chemical toxicant			0.0405	PLIN1
3-hydroxyflavone		chemical - endogenous non-mammalian			0.0405	HSPA1A/HSPA1B
N-methylscopolamine		chemical drug			0.0405	CHRM3
trans-4-phenylbut-3-en-2-one		chemical toxicant			0.0405	GSTA5
(13S)-hydroperoxyoctadecadienoic acid		chemical - endogenous mammalian			0.0405	CD36
Ifn		group		-0.555	0.0411	HLA-A,IRF8,RSAD2,SECTM1,STAR,XDH
POU2F1	0.307	transcription regulator			0.0411	AOX1,GNRH1,KLK3,SAA1,SLC7A11,TNNC1
CLDN7	-0.244	other		-1.432	0.0411	AGT,ALDH3A1,CA12,CX3CL1,CYP11B2,FOXQ1
HNF1B	-0.227	transcription regulator			0.0411	FOXA3,KCNJ16,NR1H4,PCSK9,PDE4C,SGK2
KLF17	-0.551	transcription regulator			0.0415	CCL28,CORIN
TRIM31		enzyme			0.0415	CD36,SCD
SHARPIN	-0.028	other			0.0415	CASP1,MLKL
NTF4	0.505	growth factor			0.0415	GAP43,TH
CBLB	0.194	enzyme			0.0415	FBXO32,FLT3
SLC18A3	0.451	transporter			0.0415	CHAT,CHRM3
CGB3 (includes others)		other			0.0415	CYP11A1,LHCGR
ZFPM2	0.245	transcription regulator			0.0415	CYP11A1,CYP17A1
IFT57	0.109	other			0.0415	CASP1,SHH
PCYT2	-0.87	enzyme			0.0415	CD36,SCD
RCOR1	0.132	transcription regulator			0.0415	HBE1,HBG2
101.10 peptide		chemical reagent			0.0415	OXTR,PTGFR
di-2-pyridylketone 4-cyclohexyl-4-methyl-3-thiosemicarbazone		chemical drug			0.0415	KLK3,SHH
glyburide		chemical drug			0.0415	SCARB1,TH
reserpine		chemical drug			0.0415	CHGA,NTS
simvastatin		chemical drug		-0.973	0.0418	ANGPT2,FADS2,HMGCR,HS3ST1,LDLR,MAPT,PCSK9,RORC,SCARB1
LIN28B	0.115	other		0	0.0421	SCD,SYN1,TECTA,THRB
SIN3A	-0.081	transcription regulator			0.0421	FBXO32,HOXA9,KLK3,LHCGR
Hbb-b1		transporter		-1	0.0423	CEBPA,COX6A2,PRLR,RET,TH
LDB1	0.091	transcription regulator		-0.905	0.0424	ALDH1B1,CARD9,CASP1,CD3G,DUSP15,FBP1,NKX3-1,RASGRP1,RHOH,RPS6KL1,SLIT1
nitrofen		chemical toxicant			0.0424	AQP1,FOXQ1,SCN3B
GNRH		group			0.0424	CHGA,CST8,INHA
MERTK	0.282	kinase			0.0424	HDC,INHBA,Vnn3
SUMO3	0.059	other			0.0424	AGT,PLA2G3,PNP
POU4F2		transcription regulator			0.0424	SHH,TH,THRB
KAT2A	-0.065	enzyme		0.128	0.0424	ADAM23,CLDN11,FBXO32,ITIH3,RHO,SLITRK1
KLF4	-0.004	transcription regulator		-1.777	0.0426	CCL28,CEBPA,CITED1,CLEC10A,COBLL1,EOMES,EVX1,INHBA,KRT17,LPO,PAX2,SCARB1
cisplatin		chemical drug		-0.954	0.0431	AQP1,C4A/C4B,CASP1,CCL28,CEBPA,CLSTN3,CLU,CXCL14,EPHX1,GAP43,GRIA2,HAO2,HMGCR,HMGCS1,INHBA,KLK3,MEGF10,NPY,NR1H4,SAA1,SCN4B,SLC15A2,SLC34A2,TM7SF2,XDH
torin1		chemical reagent	Activated	2.121	0.0435	ACSS2,ADH1C,AKR1D1,ALDH1B1,ALDOC,CLDN11,NTS,SLC7A11
PDLIM2	0.083	other		1.342	0.044	ENPP2,FBP1,PPP1R14A,PRUNE2,RTN1
ATF2	0.126	transcription regulator			0.044	CYP11B2,NTS,NUPR1,SULT4A1,TH
SOX30	-0.14	transcription regulator		0.9	0.0442	CYP17A1,FOXL2,HSD3B2,STRA8
birabresib		chemical drug		1	0.0442	BCAT1,EYA2,H2AC6,KLHL14
ETS1	0.228	transcription regulator		0.022	0.0449	APOC2,CASP1,CX3CL1,HSPA1A/HSPA1B,INSIG1,NKX3-1,OPRD1,REN,SLC7A11
GSE1	-0.039	other			0.0453	IRF8,NLRP12,RHOH
TRH	-0.323	other			0.0453	ANGPT2,CHAT,PRLR
Foxp1	0.101	transcription regulator			0.0453	RASD1,SFTPC,SPHKAP
HMGB2	0.183	transcription regulator			0.0453	CD36,CEBPA,INHBA
taurine		chemical - endogenous mammalian			0.0453	AGT,CEBPA,SYN1
22(R)-hydroxycholesterol		chemical - endogenous mammalian			0.0453	APOC2,HAS2,LDLR
SPARC	-0.016	other		0.816	0.0453	CASP1,FOXQ1,NPY,PER2,SLC34A2,SLC7A11
DSCAM	-0.236	other		-0.447	0.0456	CEBPA,MAPT,PAX2,RET,TUBB3
NR4A2	0.408	ligand-dependent nuclear receptor	Inhibited	-2.197	0.0456	CYP11B2,HSD3B2,PITX3,RET,TH
okadaic acid		chemical toxicant		1.452	0.0456	ALDH3A1,CYP17A1,MAPT,SAA1,THRSP
FMR1	0.113	translation regulator		1.192	0.0457	CLSTN3,GAP43,GRIA2,GRIN1,LYNX1,SHISA7,SYN1
GPER1	0.171	G-protein coupled receptor		-1.091	0.0463	BTC,CYP11B2,RASD1,RGS16
SGK1	-0.298	kinase			0.0463	CEBPA,HOXA10,SLC15A2,SLC34A2
Hmgb1		transcription regulator			0.0464	CHGA,TUBB3
SLC30A7	0.072	transporter			0.0464	CD36,EPHX1
CMKLR1	0.352	G-protein coupled receptor			0.0464	LPO,PLIN1
BLOC1S5	-0.065	other			0.0464	GRIN1,GRIN2C
fontolizumab		biologic drug			0.0464	RSAD2,TGM3
IRX6		transcription regulator			0.0464	CX3CL1,CXCL14
FANCD2	-0.148	other			0.0464	LDLR,SCD
Go6983		chemical drug			0.0464	CD36,SCARB1
allyl sulfide		chemical drug			0.0464	EPHX1,Slco1a4
RUNX2	0.048	transcription regulator			0.0467	C4A/C4B,CDHR5,CEBPA,FGF18,SHH,SOST
IFNB1		cytokine		0.677	0.0468	APOL6,CASP1,CMPK2,CX3CL1,HLA-A,HMGCR,HMGCS1,IDI1,RSAD2,SHH,SIDT1
Ca2+		chemical - endogenous mammalian		-0.327	0.0468	CASR,HDC,HMGCR,HMGCS2,HOXA1,NPY,PER2,PLA2G2F,SCARB1,SSTR2,STAR
MECP2	0.216	transcription regulator		-1.673	0.0469	CDH8,EPHA8,H2AC1,ITIH3,PLA2G4E,SCN4B,SYN1,TH
DYSF	0.148	other			0.0474	ELOVL3,HLA-A,HSPA1A/HSPA1B,PLIN1,SCD
daidzein		chemical drug		-1	0.0474	HLA-A,HMGCR,LDLR,PRLR,RASGRP1
bexarotene		chemical drug		-1.42	0.0481	KRT17,NTS,PCSK9,PER2,RET,SCD,TH,TUBB3
ethionine		chemical toxicant			0.0482	C4A/C4B,CLU,SLC34A2
IFNAR1	0.097	transmembrane receptor		1.073	0.0483	CCL17,CMPK2,HLA-A,HMGCR,HMGCS1,IDI1,RSAD2
POLR2A	0.084	enzyme			0.0485	CYP17A1,HOXA9,KLK3,STAR
EGLN1	-0.014	enzyme		-1	0.0485	ANGPT2,INHBA,NGF,PRLR
TCF20	0.137	transcription regulator		-1	0.0485	EPHA8,ITIH3,PLA2G4E,SCN4B
PTGS2	0.695	enzyme		-0.199	0.0491	ANGPT2,AQP1,CHGA,CLU,CXCL14,HLA-A,SCARB1,SOST,STAR
PC-SPES		chemical drug			0.0492	CLU,HSD3B1,KLK3,NKX3-1,SCARB1
HIF1A	0.072	transcription regulator	Inhibited	-2.368	0.0499	AGT,ALDOC,CCRL2,CD36,COX6A2,FHL1,GAPDHS,GRIN1,H2AC6,NRN1,PER2,PRKAR2B,RET,RORC,SCD,SHH,SOST,TMPRSS6
corticosterone		chemical - endogenous mammalian	Activated	2.236	0.0566	CRHR1,CYP11A1,ITIH2,NPY,SCARB1,SCD,TIMP4
CBFA2T3	-0.039	transcription regulator		1.98	0.0577	AGT,CES1,CHGA,Sct
CISH	0.045	other	Activated	2	0.0705	CCRL2,EOMES,HDC,SLC7A11
filgrastim		biologic drug		1.779	0.0723	ACSL4,CARD9,CLU,FBP1,LDLR,MGAM,NKX3-1,P2RY14,PCSK9,PRKAR2B,RARRES1,RSAD2,SIGLEC9,SLC45A3
HSF1	0.01	transcription regulator	Inhibited	-2.309	0.0758	CD36,CLU,HSPA1A/HSPA1B,Hspa1b,INHBA,LDLR,MAPT,SCD,STAR
heparin		chemical - endogenous mammalian		-1.987	0.0847	ALAS1,CYP11A1,HAS2,LHCGR
EOMES	-1.27	transcription regulator		-1.98	0.0876	CDH8,EOMES,HOXA10,HOXA9,NHLH2
TP73	-0.083	transcription regulator	Activated	2.496	0.0989	4930486L24Rik,ADAM23,C1R,CASP1,CITED1,CX3CL1,CYP21A2,HBG2,HSPA1A/HSPA1B,LDHD,LY6D,NUPR1,RAB7B,TH,TIMP4
troglitazone		chemical drug		-1.75	0.107	AGT,ALAS1,CD36,CEBPA,FADS2,KLK3,ME1,PLIN1,RASD1,SCARB1,SCD,THRSP
IHH	-0.684	enzyme	Activated	2	0.131	BTC,FBP2,HSD17B7,PTGFR
LGALS3	0.29	other		-1.98	0.206	CEBPA,ENPP2,ME1,SAA1
ciprofloxacin		chemical drug		-1.964	0.214	HLA-A,LDLR,SGIP1,SLC2A6
IL10		cytokine		-1.969	1	CCL17,CD36,IL17RB,INHBA,PDZK1,RARRES1,RGS16,SCARB1
